# Supplementary material for: Hidden Links Between Skin Microbiome and Skin Imaging Phenome
Source: Genomics Proteomics Bioinformatics. 2024 Jun 7;22(4):qzae040. doi: 10.1093/gpbjnl/qzae040 (PMC11849492; doi:10.1093/gpbjnl/qzae040)
Supplement: qzae040_Supplementary_Data [file qzae040_supplementary_data.zip]

Archive with 15 entries (15 files):
- Table S8.xlsx
- Figure S5.pdf
- Figure S1.pdf
- Supplementary material captions.docx
- Table S5.xlsx
- Figure S3.pdf
- Table S7.xlsx
- Table S3.xlsx
- Figure S4.pdf
- Table S4.xlsx
- Figure S2.pdf
- Table S2.xlsx
- Table S1.xlsx
- Figure S6.pdf
- Table S6.xlsx
