# Supplementary material for: Hidden Links Between Skin Microbiome and Skin Imaging Phenome
Source: Genomics Proteomics Bioinformatics. 2024 Jun 7;22(4):qzae040. doi: 10.1093/gpbjnl/qzae040 (PMC11849492; doi:10.1093/gpbjnl/qzae040)
Supplement: qzae040_Supplementary_Data [file qzae040_supplementary_data.zip › Table S8.xlsx]

## Sheet: Table S8
Table S8 Statistical information of metagenomic reads
Note: Chinese-SPM, Chinese-skin-phenome-microbiome; Chinese-SP, Chinese-skin-phenome; SPA, skin phenotype age; SMA, skin microbiome age; SIA, skin integration age; SD, standard error; UV, ultraviolet.
Sample ID	Raw reads number	Raw bases number	Low-quality reads number	Low-quality reads rate (%)	Ns reads number	Ns reads rate (%)	Adapter polluted reads number	Adapter polluted reads rate (%)	Raw Q30 bases rate (%)	Clean Q30 bases rate (%)	Clean reads number	Clean reads rate (%)	Clean bases number	Clean reads size	Filtered reads (human reads excluded)	Filtered bases (human reads excluded)	Filtered reads size
S001	49854822	7478223300	228720	0.46	138046	0.28	2045498	4.1	94.51	94.86	47442558	95.16	7116383700	15 G	20422232	3063334800	7.00 G
S002	42189188	6328378200	181778	0.43	139362	0.33	1625690	3.85	93.19	93.42	40242358	95.39	6036353700	13 G	3918914	587837100	1.37 G
S003	46827650	7024147500	227314	0.48	69224	0.15	309260	0.66	91.7	91.92	46221852	98.71	6933277800	16 G	21457158	3218573700	7.40 G
S004	41561584	6234237600	273630	0.66	86736	0.21	331564	0.8	91.36	91.64	40869654	98.33	6130448100	14 G	18694600	2804190000	6.60 G
S005	44754190	6713128500	301188	0.67	85164	0.19	1897696	4.24	93.39	93.75	42470142	94.9	6370521300	14 G	19957674	2993651100	7.00 G
S006	45908204	6886230600	348934	0.76	155806	0.34	2000784	4.36	93.64	94.03	43402680	94.54	6510402000	14 G	25448190	3817228500	8.80 G
S007	46719706	7007955900	277590	0.59	113970	0.24	1870066	4	93.3	93.67	44458080	95.16	6668712000	15 G	26017268	3902590200	9.00 G
S008	37570518	5635577700	1183046	3.15	486780	1.3	1295962	3.45	91.92	93.25	34604730	92.11	5190709500	12 G	16593830	2489074500	5.80 G
S009	44925826	6738873900	241196	0.54	94206	0.21	3793736	8.44	93.66	94.2	40796688	90.81	6119503200	13 G	6881478	1032221700	2.40 G
S010	44711566	6706734900	340406	0.76	1328650	2.97	3290628	7.36	93.13	94.2	39751882	88.91	5962782300	13 G	3341306	501195900	1.17 G
S011	39514084	5927112600	360670	0.91	109962	0.28	1840756	4.66	92.43	92.94	37202696	94.15	5580404400	12 G	5129986	769497900	1.80 G
S012	44898974	6734846100	369206	0.82	189176	0.42	2390462	5.32	92.72	93.18	41950130	93.43	6292519500	14 G	3151158	472673700	1.11 G
S013	38851196	5827679400	237418	0.61	66244	0.17	2357452	6.07	92.87	93.32	36190082	93.15	5428512300	12 G	5529064	829359600	1.94 G
S014	41953306	6292995900	201920	0.48	130850	0.31	2866672	6.83	93.37	93.67	38753864	92.37	5813079600	13 G	3000668	450100200	1.05 G
S015	37528812	5629321800	195612	0.52	52926	0.14	1259986	3.36	94.02	94.3	36020288	95.98	5403043200	12 G	12544172	1881625800	4.40 G
S016	47461266	7119189900	146696	0.31	67258	0.14	1854378	3.91	94.24	94.43	45392934	95.64	6808940100	14 G	6740378	1011056700	2.40 G
S017	45274652	6791197800	408376	0.9	182576	0.41	2515182	5.55	92.59	93.14	42168518	93.14	6325277700	14 G	4901212	735181800	1.72 G
S018	46181232	6927184800	326168	0.71	138306	0.29	1034490	2.24	93.1	93.46	44682268	96.75	6702340200	15 G	7676700	1151505000	2.80 G
S019	44888090	6733213500	315864	0.7	107678	0.24	763996	1.7	93.15	93.48	43700552	97.35	6555082800	14 G	2883054	432458100	1.01 G
S020	44972900	6745935000	449198	1	256900	0.57	1442838	3.21	92.44	92.99	42823964	95.22	6423594600	14 G	5974224	896133600	2.20 G
S021	48510568	7276585200	409506	0.84	133650	0.27	727092	1.5	93.69	94.1	47240320	97.38	7086048000	15 G	35215382	5282307300	12.20 G
S022	45679854	6851978100	389936	0.85	141884	0.31	783212	1.71	93.69	94.11	44364822	97.12	6654723300	14 G	33127352	4969102800	11.40 G
S023	49808644	7471296600	402316	0.81	332662	0.67	1329820	2.67	93.89	94.38	47743846	95.86	7161576900	16 G	38477026	5771553900	13.20 G
S024	38649642	5797446300	273618	0.71	45858	0.12	617120	1.6	93.81	94.12	37713046	97.58	5656956900	13 G	23815072	3572260800	8.20 G
S025	40491164	6073674600	267640	0.66	64850	0.16	1134510	2.8	92.48	92.78	39024164	96.38	5853624600	13 G	5586730	838009500	1.96 G
S026	41891930	6283789500	469240	1.12	123218	0.29	2103402	5.02	92.24	92.74	39196070	93.56	5879410500	13 G	7953810	1193071500	2.80 G
S027	43029188	6454378200	240820	0.56	68946	0.16	2440304	5.67	93.58	94.01	40279118	93.61	6041867700	13 G	15027228	2254084200	5.20 G
S028	47292142	7093821300	280400	0.59	116610	0.25	2864466	6.06	93.13	93.55	44030666	93.1	6604599900	14 G	10022600	1503390000	3.60 G
S029	47026950	7054042500	307372	0.65	93004	0.2	1840698	3.91	93.91	94.27	44785876	95.23	6717881400	15 G	26375720	3956358000	9.20 G
S030	46022590	6903388500	447280	0.97	102090	0.22	1764344	3.83	93.66	94.16	43708876	94.97	6556331400	14 G	30013670	4502050500	10.40 G
S031	46200560	6930084000	287174	0.62	55648	0.12	1889522	4.09	92.25	92.58	43968216	95.17	6595232400	15 G	18674426	2801163900	6.60 G
S032	40698662	6104799300	173594	0.43	73632	0.18	1333058	3.27	92.09	92.31	39118378	96.12	5867756700	13 G	6119028	917854200	2.20 G
S033	39209402	5881410300	209070	0.53	45602	0.12	1416260	3.61	93.94	94.24	37538470	95.74	5630770500	12 G	25348670	3802300500	8.80 G
S034	36121648	5418247200	166548	0.46	467832	1.29	1273260	3.52	92.63	93.14	34214008	94.72	5132101200	11 G	8019750	1202962500	2.80 G
S035	39986600	5997990000	149692	0.37	242682	0.61	1934394	4.84	93.41	93.75	37659832	94.18	5648974800	12 G	3976168	596425200	1.40 G
S036	44040854	6606128100	149392	0.34	72298	0.16	1963918	4.46	93.94	94.14	41855246	95.04	6278286900	14 G	3786706	568005900	1.33 G
S037	48637448	7295617200	327266	0.67	137218	0.28	2041408	4.2	93.12	93.48	46131556	94.85	6919733400	15 G	12131646	1819746900	4.20 G
S038	41893512	6284026800	176594	0.42	154220	0.37	3072010	7.33	93.34	93.68	38490688	91.88	5773603200	13 G	4888058	733208700	1.71 G
S039	50106190	7515928500	267756	0.53	154176	0.31	4980564	9.94	93.02	93.54	44703694	89.22	6705554100	15 G	5739884	860982600	2.01 G
S040	41507996	6226199400	203592	0.49	93786	0.23	2223828	5.36	93.28	93.6	38986790	93.93	5848018500	13 G	6857172	1028575800	2.40 G
S041	39504932	5925739800	238926	0.6	55484	0.14	2118884	5.36	93.68	94.05	37091638	93.89	5563745700	12 G	13789404	2068410600	4.80 G
S042	40501890	6075283500	204896	0.51	288874	0.71	2402302	5.93	93.3	93.7	37605818	92.85	5640872700	12 G	5347064	802059600	1.88 G
S043	58014692	8702203800	369916	0.64	340770	0.59	12546868	21.63	92.12	93.02	44757138	77.15	6713570700	15 G	7157782	1073667300	2.60 G
S044	39761996	5964299400	337194	0.85	164546	0.41	1244014	3.13	92.75	93.22	38016242	95.61	5702436300	13 G	5800400	870060000	2.03 G
S045	47431654	7114748100	288672	0.61	146170	0.31	1858690	3.92	93.27	93.69	45138122	95.17	6770718300	15 G	5068222	760233300	1.78 G
S046	44225672	6633850800	344676	0.78	90600	0.21	2407478	5.44	92.92	93.38	41382918	93.57	6207437700	14 G	6654010	998101500	2.40 G
S047	48718106	7307715900	321334	0.66	77598	0.16	878896	1.8	93.82	94.12	47440278	97.38	7116041700	16 G	34238348	5135752200	11.80 G
S048	38442020	5766303000	327202	0.85	98146	0.25	946078	2.46	92.89	93.27	37070594	96.43	5560589100	12 G	10220948	1533142200	3.60 G
S049	44402386	6660357900	330258	0.74	117024	0.26	1875868	4.22	92.14	92.52	42079236	94.77	6311885400	14 G	10491532	1573729800	3.80 G
S050	46807052	7021057800	324360	0.69	123114	0.26	1859382	3.97	92.44	92.81	44500196	95.07	6675029400	15 G	25200026	3780003900	8.80 G
S051	40576788	6086518200	472852	1.17	70844	0.17	1393976	3.44	93.27	93.84	38639116	95.22	5795867400	13 G	21751120	3262668000	7.60 G
S052	43038260	6455739000	300164	0.7	62776	0.14	1394224	3.24	94.15	94.53	41281096	95.92	6192164400	14 G	29506108	4425916200	10.20 G
S053	47972536	7195880400	536784	1.12	144382	0.3	2441850	5.09	92.84	93.44	44849520	93.49	6727428000	15 G	18308664	2746299600	6.40 G
S054	48244250	7236637500	480364	1	73556	0.15	787740	1.63	93.84	94.3	46902590	97.22	7035388500	15 G	41328554	6199283100	14.20 G
S055	41255648	6188347200	655922	1.59	194106	0.47	2327190	5.64	92.86	93.58	38078430	92.3	5711764500	13 G	18288270	2743240500	6.40 G
S056	40362112	6054316800	298244	0.74	179854	0.45	1719158	4.26	93.43	93.85	38164856	94.56	5724728400	13 G	18816200	2822430000	6.60 G
S057	49080476	7362071400	316124	0.64	116426	0.24	2531318	5.16	92.73	93.14	46116608	93.96	6917491200	15 G	30160412	4524061800	10.40 G
S058	48591632	7288744800	268184	0.55	173464	0.36	3426824	7.05	92.89	93.29	44723160	92.04	6708474000	15 G	23445354	3516803100	8.20 G
S059	44109470	6616420500	215082	0.49	46440	0.1	2068112	4.69	93.8	94.14	41779836	94.72	6266975400	14 G	15213614	2282042100	5.40 G
S060	41412270	6211840500	165880	0.4	51896	0.12	2491110	6.01	93.76	94.08	38703384	93.46	5805507600	13 G	10873634	1631045100	3.80 G
S061	43816674	6572501100	918430	2.1	330918	0.76	2105850	4.81	92.61	93.52	40461476	92.34	6069221400	13 G	9830554	1474583100	3.40 G
S062	39871110	5980666500	440458	1.1	256108	0.64	1834760	4.6	93.14	93.66	37339784	93.65	5600967600	12 G	4277810	641671500	1.50 G
S063	37237824	5585673600	421352	1.13	133338	0.36	988828	2.66	92.84	93.36	35694306	95.86	5354145900	12 G	6630760	994614000	2.40 G
S064	37926566	5688984900	683880	1.8	241392	0.64	3410710	8.99	92.2	93.08	33590584	88.57	5038587600	11 G	6521444	978216600	2.40 G
S065	36899660	5534949000	213374	0.58	58938	0.16	850634	2.31	94.13	94.41	35776714	96.96	5366507100	12 G	15740072	2361010800	5.60 G
S066	38358354	5753753100	167230	0.44	152336	0.4	565356	1.47	93.87	94.12	37473432	97.69	5621014800	12 G	14266860	2140029000	5.00 G
S067	46391404	6958710600	530254	1.14	187448	0.4	682530	1.47	93.13	93.61	44991172	96.98	6748675800	15 G	24798334	3719750100	8.60 G
S068	43775644	6566346600	563230	1.29	201024	0.46	1200124	2.74	93.14	93.69	41811266	95.51	6271689900	14 G	19636594	2945489100	6.80 G
S069	41569126	6235368900	231548	0.56	90788	0.22	2123940	5.11	92.61	92.97	39122850	94.11	5868427500	13 G	3382256	507338400	1.19 G
S070	45173876	6776081400	293480	0.65	119318	0.26	2492440	5.52	92.72	93.14	42268638	93.57	6340295700	14 G	3950120	592518000	1.39 G
S071	37160088	5574013200	302986	0.81	117714	0.32	1950448	5.25	92.05	92.5	34788940	93.62	5218341000	12 G	4030934	604640100	1.42 G
S072	46451600	6967740000	237046	0.51	198848	0.43	3254648	7.01	92.17	92.54	42761058	92.06	6414158700	14 G	3326926	499038900	1.17 G
S073	40137592	6020638800	191234	0.48	214360	0.53	2785872	6.94	92.08	92.48	36946126	92.05	5541918900	13 G	4216322	632448300	1.48 G
S074	40240642	6036096300	262234	0.65	299480	0.74	3221634	8.01	92.08	92.56	36457294	90.6	5468594100	12 G	4024078	603611700	1.42 G
S075	42813856	6422078400	230518	0.54	160272	0.37	2511478	5.87	92.62	92.96	39911588	93.22	5986738200	13 G	7010100	1051515000	2.60 G
S076	59674646	8951196900	455278	0.76	17462464	29.26	5237194	8.78	84.96	93.89	36519710	61.2	5477956500	12 G	19885666	2982849900	7.00 G
S077	42023550	6303532500	296896	0.71	152212	0.36	1880014	4.47	92.99	93.36	39694428	94.46	5954164200	13 G	7256448	1088467200	2.60 G
S078	5133556	770033400	62556	1.22	702380	13.68	376392	7.33	88.3	91.91	3992228	77.77	598834200	1330 M	1567250	235087500	0.55 G
S079	45873304	6880995600	228908	0.5	63894	0.14	1411596	3.08	93.7	93.97	44168906	96.28	6625335900	15 G	17424070	2613610500	6.00 G
S080	47764858	7164728700	275954	0.58	226668	0.48	1552206	3.25	93.91	94.27	45710030	95.7	6856504500	15 G	18166448	2724967200	6.40 G
S081	48064832	7209724800	368346	0.77	143970	0.3	2950816	6.14	92.79	93.26	44601700	92.8	6690255000	15 G	24537750	3680662500	8.60 G
S082	50961794	7644269100	645270	1.27	526322	1.03	6793454	13.33	91.44	92.37	42996748	84.37	6449512200	14 G	14213276	2131991400	5.00 G
S083	44930218	6739532700	324280	0.72	171450	0.38	2548976	5.67	92.5	92.89	41885512	93.22	6282826800	14 G	7446104	1116915600	2.60 G
S084	49729788	7459468200	467506	0.94	163434	0.33	2025384	4.07	92.17	92.64	47073464	94.66	7061019600	16 G	13806304	2070945600	4.80 G
S085	43610528	6541579200	295442	0.68	121216	0.28	1574284	3.61	93.53	93.83	41619586	95.44	6242937900	14 G	2686836	403025400	0.94 G
S086	45933190	6889978500	314894	0.69	93418	0.2	3112272	6.78	93.06	93.54	42412606	92.33	6361890900	14 G	4432012	664801800	1.55 G
S087	44895960	6734394000	2083020	4.64	656432	1.46	2938812	6.55	90.79	92.76	39217696	87.35	5882654400	13 G	16791644	2518746600	5.80 G
S088	44457984	6668697600	453842	1.02	130874	0.29	2174762	4.89	92.64	93.13	41698506	93.79	6254775900	14 G	10950400	1642560000	3.80 G
S089	37948856	5692328400	352412	0.93	120482	0.32	2667728	7.03	91.5	92.11	34808234	91.72	5221235100	12 G	8335482	1250322300	3.00 G
S090	46032442	6904866300	234488	0.51	212572	0.46	4073026	8.85	92.45	92.85	41512356	90.18	6226853400	14 G	4005006	600750900	1.41 G
S091	47228174	7084226100	414420	0.88	85856	0.18	1992024	4.22	92.92	93.43	44735874	94.72	6710381100	15 G	9896050	1484407500	3.40 G
S092	41622796	6243419400	202450	0.49	104654	0.25	1537884	3.69	93.18	93.48	39777808	95.57	5966671200	13 G	3815112	572266800	1.34 G
S093	41839304	6275895600	299222	0.71	91208	0.22	1442724	3.45	92.73	93.12	40006150	95.62	6000922500	13 G	7694944	1154241600	2.80 G
S094	42118814	6317822100	317178	0.75	338570	0.8	2722068	6.46	93.02	93.48	38740998	91.98	5811149700	13 G	6240688	936103200	2.20 G
S095	45621444	6843216600	254308	0.56	110962	0.24	2116114	4.64	93.37	93.73	43140060	94.56	6471009000	14 G	5562660	834399000	1.95 G
S096	45654136	6848120400	241624	0.53	103242	0.23	2044150	4.48	93.34	93.64	43265120	94.77	6489768000	14 G	2680866	402129900	0.94 G
S097	37190854	5578628100	217662	0.58	91296	0.25	1687448	4.54	93	93.36	35194448	94.63	5279167200	12 G	6281704	942255600	2.20 G
S098	47923488	7188523200	217038	0.45	74118	0.16	2169238	4.53	93.05	93.36	45463094	94.87	6819464100	15 G	3468828	520324200	1.22 G
S099	47008126	7051218900	299260	0.64	77898	0.17	2119852	4.51	93.01	93.41	44511116	94.69	6676667400	15 G	5193600	779040000	1.82 G
S100	40234332	6035149800	170038	0.42	69848	0.17	1051816	2.61	93.7	93.92	38942630	96.79	5841394500	13 G	3867582	580137300	1.36 G
S101	40890598	6133589700	388136	0.95	112364	0.28	3639002	8.9	93.12	93.81	36751096	89.88	5512664400	12 G	15023044	2253456600	5.20 G
S102	38797630	5819644500	1053730	2.72	346298	0.89	3622942	9.34	92.27	93.57	33774660	87.05	5066199000	11 G	11022796	1653419400	3.80 G
S103	48498590	7274788500	342948	0.71	90710	0.19	1503130	3.1	93.55	93.9	46561802	96.01	6984270300	15 G	22583100	3387465000	7.80 G
S104	49056950	7358542500	554758	1.13	120040	0.24	2007914	4.09	93.74	94.27	46374238	94.53	6956135700	15 G	37773412	5666011800	13.00 G
S105	48891842	7333776300	330996	0.68	73184	0.15	1308002	2.67	93.47	93.79	47179660	96.5	7076949000	16 G	16955526	2543328900	6.00 G
S106	48025726	7203858900	284080	0.59	127828	0.27	1906026	3.97	92.99	93.36	45707792	95.17	6856168800	15 G	3913278	586991700	1.37 G
S107	41649094	6247364100	267662	0.64	103654	0.25	2496998	6	93.2	93.6	38780780	93.11	5817117000	13 G	6824338	1023650700	2.40 G
S108	47843698	7176554700	270958	0.57	76242	0.16	2182838	4.56	92.97	93.28	45313660	94.71	6797049000	15 G	8789968	1318495200	3.20 G
S109	37697480	5654622000	515330	1.37	212012	0.56	2309814	6.13	93.16	93.83	34660324	91.94	5199048600	12 G	9532936	1429940400	3.40 G
S110	38894786	5834217900	189372	0.49	145896	0.37	2877400	7.4	93.2	93.58	35682118	91.74	5352317700	12 G	4373864	656079600	1.53 G
S111	48544814	7281722100	555806	1.15	215042	0.44	2497010	5.14	92.5	93.06	45276956	93.27	6791543400	15 G	8525824	1278873600	3.00 G
S112	40781018	6117152700	206158	0.51	96778	0.24	1339876	3.29	93.28	93.56	39138206	95.97	5870730900	13 G	4442252	666337800	1.56 G
S113	45821368	6873205200	284104	0.62	218934	0.48	2458946	5.37	92.06	92.41	42859384	93.54	6428907600	14 G	3940828	591124200	1.39 G
S114	47343158	7101473700	362330	0.77	191314	0.4	3082516	6.51	92.08	92.48	43706998	92.32	6556049700	15 G	6206570	930985500	2.20 G
S115	43705486	6555822900	164500	0.38	54988	0.13	1242834	2.84	93.92	94.12	42243164	96.65	6336474600	14 G	9956896	1493534400	3.60 G
S116	40511408	6076711200	202208	0.5	59650	0.15	1563914	3.86	93.58	93.86	38685636	95.49	5802845400	13 G	5553520	833028000	1.95 G
S117	47778594	7166789100	408300	0.85	166652	0.35	2026894	4.24	93.08	93.54	45176748	94.55	6776512200	15 G	21326426	3198963900	7.40 G
S118	46735116	7010267400	279120	0.6	63668	0.14	2110702	4.52	93.58	93.91	44281626	94.75	6642243900	15 G	14318460	2147769000	5.00 G
S119	48490116	7273517400	283442	0.58	113604	0.24	2946270	6.08	92.06	92.5	45146800	93.11	6772020000	15 G	8812518	1321877700	3.20 G
S120	45715834	6857375100	259212	0.57	384524	0.84	2485514	5.44	92.24	92.6	42586584	93.16	6387987600	14 G	3403252	510487800	1.20 G
S121	39439804	5915970600	234602	0.59	89010	0.23	2562952	6.5	92.93	93.37	36553240	92.68	5482986000	12 G	5787202	868080300	2.03 G
S122	39506438	5925965700	236356	0.6	102688	0.26	1431920	3.62	91.59	91.88	37735474	95.52	5660321100	13 G	3968920	595338000	1.39 G
S123	47590594	7138589100	348930	0.73	82138	0.17	1913170	4.02	93.6	94.01	45246356	95.07	6786953400	15 G	23162062	3474309300	8.00 G
S124	41988346	6298251900	333242	0.79	86462	0.21	1291174	3.08	93.77	94.18	40277468	95.92	6041620200	13 G	23254564	3488184600	8.00 G
S125	40998406	6149760900	315296	0.77	214064	0.52	2008290	4.9	91.83	92.3	38460756	93.81	5769113400	13 G	2926998	439049700	1.03 G
S126	40447700	6067155000	292116	0.72	144530	0.36	1960828	4.85	91.97	92.35	38050226	94.07	5707533900	13 G	3075180	461277000	1.08 G
S127	42105604	6315840600	555848	1.32	217020	0.52	3675836	8.73	92.75	93.47	37656900	89.43	5648535000	12 G	8928852	1339327800	3.20 G
S128	42410920	6361638000	458176	1.08	198922	0.47	2593984	6.12	93	93.55	39159838	92.33	5873975700	13 G	7381418	1107212700	2.60 G
S129	43146790	6472018500	337162	0.78	89458	0.21	2183156	5.06	92.91	93.37	40537014	93.95	6080552100	14 G	9526368	1428955200	3.40 G
S130	44863202	6729480300	363796	0.81	95248	0.21	1915070	4.27	93.63	94.06	42489088	94.71	6373363200	14 G	24795552	3719332800	8.60 G
S131	49992054	7498808100	555710	1.11	245314	0.49	6593998	13.19	92.81	93.68	42597032	85.21	6389554800	14 G	9115002	1367250300	3.20 G
S132	47147582	7072137300	507858	1.08	142506	0.3	3049818	6.47	93.22	93.78	43447400	92.15	6517110000	14 G	11921252	1788187800	4.20 G
S133	49658996	7448849400	279734	0.56	93280	0.19	1471886	2.96	93.04	93.33	47814096	96.28	7172114400	16 G	2803040	420456000	0.98 G
S134	46694144	7004121600	277422	0.59	80822	0.17	2033580	4.36	93.09	93.37	44302320	94.88	6645348000	15 G	6808236	1021235400	2.40 G
S135	49380602	7407090300	1016482	2.06	110872	0.22	2117592	4.29	92.16	93.16	46135656	93.43	6920348400	15 G	24671166	3700674900	8.60 G
S136	48675578	7301336700	272888	0.56	96968	0.2	3730884	7.67	94.15	94.53	44574838	91.58	6686225700	15 G	29152414	4372862100	10.00 G
S137	39245714	5886857100	246440	0.63	104432	0.27	2643558	6.74	92.97	93.42	36251284	92.37	5437692600	12 G	7562150	1134322500	2.60 G
S138	42217216	6332582400	400322	0.95	131656	0.31	2687120	6.37	92.3	92.78	38998118	92.38	5849717700	13 G	10286802	1543020300	3.60 G
S139	48016284	7202442600	305872	0.64	128952	0.27	2592960	5.4	92.47	92.88	44988500	93.69	6748275000	15 G	9337714	1400657100	3.20 G
S140	41830114	6274517100	225298	0.54	186558	0.44	1237044	2.96	93.44	93.74	40181214	96.06	6027182100	13 G	3851174	577676100	1.35 G
S141	45502264	6825339600	309346	0.68	102444	0.22	2744362	6.03	93.33	93.81	42346112	93.06	6351916800	14 G	3658376	548756400	1.28 G
S142	40825268	6123790200	279730	0.69	107380	0.26	2299220	5.63	93.65	94.03	38138938	93.42	5720840700	12 G	3399448	509917200	1.19 G
S143	38325442	5748816300	276746	0.72	140870	0.37	2503414	6.53	91.63	92.11	35404412	92.38	5310661800	12 G	3814182	572127300	1.34 G
S144	41997168	6299575200	340794	0.81	134436	0.32	1583416	3.77	92.16	92.54	39938522	95.1	5990778300	13 G	4866184	729927600	1.71 G
S145	46775330	7016299500	369810	0.79	133210	0.28	1946102	4.16	91.61	92.03	44326208	94.76	6648931200	15 G	6670870	1000630500	2.40 G
S146	43094850	6464227500	190180	0.44	315388	0.73	1701348	3.95	91.9	92.25	40887934	94.88	6133190100	14 G	2977784	446667600	1.05 G
S147	39491530	5923729500	346188	0.88	56018	0.14	1103234	2.79	93.59	94.02	37986090	96.19	5697913500	13 G	25753236	3862985400	9.00 G
S148	43348942	6502341300	432928	1	83122	0.19	1887502	4.35	92.91	93.46	40945390	94.45	6141808500	14 G	13123650	1968547500	4.60 G
S149	38620850	5793127500	225248	0.58	119046	0.31	2106714	5.46	92.33	92.7	36169842	93.65	5425476300	12 G	2920422	438063300	1.03 G
S150	39923182	5988477300	365404	0.92	321856	0.81	3424866	8.58	91.6	92.27	35811056	89.7	5371658400	12 G	4874440	731166000	1.71 G
S151	45567286	6835092900	284934	0.62	86382	0.19	1284608	2.82	93.38	93.7	43911362	96.37	6586704300	14 G	3280366	492054900	1.15 G
S152	43439630	6515944500	320262	0.74	152452	0.35	1576346	3.63	93.17	93.61	41390570	95.28	6208585500	14 G	4104862	615729300	1.44 G
S153	44599662	6689949300	796112	1.79	126706	0.28	1663798	3.73	92.65	93.53	42013046	94.2	6301956900	14 G	14185070	2127760500	5.00 G
S154	42192974	6328946100	344242	0.82	79854	0.19	1036948	2.46	93.52	93.92	40731930	96.54	6109789500	13 G	5179054	776858100	1.82 G
S155	39293182	5893977300	258522	0.66	82760	0.21	847480	2.16	93.53	93.85	38104420	96.97	5715663000	13 G	6443774	966566100	2.40 G
S156	47554556	7133183400	981878	2.06	386732	0.81	3121702	6.56	92.17	93.17	43064244	90.56	6459636600	14 G	15848476	2377271400	5.60 G
S157	41741206	6261180900	436282	1.04	212782	0.51	2357910	5.65	91.76	92.35	38734232	92.8	5810134800	13 G	6748022	1012203300	2.40 G
S158	38935118	5840267700	241848	0.62	154840	0.4	1880738	4.83	91.91	92.29	36657692	94.15	5498653800	12 G	3339378	500906700	1.17 G
S159	44217408	6632611200	653014	1.48	113940	0.26	1067370	2.41	93.01	93.71	42383084	95.85	6357462600	14 G	12359794	1853969100	4.40 G
S160	48191514	7228727100	293840	0.61	73734	0.15	1518864	3.15	94.01	94.34	46305076	96.09	6945761400	15 G	9193808	1379071200	3.20 G
S161	44979220	6746883000	487872	1.08	230968	0.52	3590984	7.98	92.65	93.29	40669396	90.42	6100409400	13 G	8818234	1322735100	3.20 G
S162	40094610	6014191500	537274	1.34	76932	0.19	1355554	3.38	92.01	92.64	38124850	95.09	5718727500	13 G	7787604	1168140600	2.80 G
S163	42679460	6401919000	308338	0.72	66740	0.16	1586338	3.72	94.06	94.43	40718044	95.4	6107706600	13 G	16436344	2465451600	5.80 G
S164	42213242	6331986300	274706	0.65	135090	0.32	1767980	4.19	93.43	93.89	40035466	94.84	6005319900	13 G	5300332	795049800	1.86 G
S165	40062770	6009415500	192772	0.48	80776	0.2	1959960	4.89	93.87	94.19	37829262	94.42	5674389300	12 G	7845380	1176807000	2.80 G
S166	43556624	6533493600	261528	0.6	99206	0.23	2623640	6.02	94.36	94.71	40572250	93.15	6085837500	13 G	14451020	2167653000	5.00 G
S167	37527070	5629060500	247494	0.66	63448	0.17	1428098	3.81	93.45	93.84	35788030	95.37	5368204500	12 G	15370758	2305613700	5.40 G
S168	30800860	4620129000	262738	0.85	123278	0.4	1616740	5.25	93.03	93.51	28798104	93.5	4319715600	9480 M	7737466	1160619900	2.80 G
S169	43505454	6525818100	255162	0.59	118274	0.27	2053634	4.72	93.97	94.45	41078384	94.42	6161757600	13 G	15131390	2269708500	5.20 G
S170	42052298	6307844700	243684	0.58	96242	0.23	2016670	4.8	93.97	94.32	39695702	94.4	5954355300	13 G	7075128	1061269200	2.60 G
S171	48952738	7342910700	353774	0.72	331920	0.68	2529312	5.17	91.18	91.63	45737732	93.43	6860659800	15 G	23501748	3525262200	8.20 G
S172	47723050	7158457500	337308	0.71	175292	0.37	1702482	3.57	91.29	91.62	45507968	95.36	6826195200	15 G	11330724	1699608600	4.00 G
S173	44889748	6733462200	285674	0.64	157636	0.35	1352292	3.01	91.23	91.56	43094146	96	6464121900	14 G	5134194	770129100	1.80 G
S174	41005068	6150760200	2017606	4.92	773940	1.89	1816706	4.43	90.47	92.44	36396816	88.76	5459522400	12 G	14649388	2197408200	5.20 G
S175	48512242	7276836300	279044	0.57	198278	0.41	2105856	4.34	91.77	92.08	45929064	94.67	6889359600	15 G	8315992	1247398800	3.00 G
S176	47339818	7100972700	359196	0.76	2311456	4.88	2074102	4.38	90.83	92.39	42595064	89.98	6389259600	14 G	8692192	1303828800	3.00 G
S177	43587746	6538161900	151118	0.35	90740	0.21	2534404	5.81	94.32	94.56	40811484	93.63	6121722600	13 G	6394084	959112600	2.20 G
S178	42230606	6334590900	350584	0.83	85760	0.2	1513404	3.58	91.97	92.34	40280858	95.38	6042128700	13 G	3188368	478255200	1.12 G
S179	37501294	5625194100	148856	0.4	106542	0.28	1154740	3.08	93.64	93.87	36091156	96.24	5413673400	12 G	4925292	738793800	1.73 G
S180	44366782	6655017300	404502	0.91	87112	0.2	1225002	2.76	94.22	94.69	42650166	96.13	6397524900	14 G	27514462	4127169300	9.60 G
S181	47144458	7071668700	356382	0.76	109486	0.23	1132270	2.4	93.19	93.56	45546320	96.61	6831948000	15 G	24053752	3608062800	8.40 G
S182	46506472	6975970800	408600	0.88	133188	0.29	1278852	2.75	93.15	93.58	44685832	96.08	6702874800	15 G	21827878	3274181700	7.60 G
S183	45769688	6865453200	355260	0.78	51840	0.11	1756310	3.84	93.63	94.05	43606278	95.27	6540941700	14 G	26735218	4010282700	9.20 G
S184	47057362	7058604300	509858	1.08	145884	0.31	1329914	2.83	94.33	94.89	45071706	95.78	6760755900	14 G	29689132	4453369800	10.20 G
S185	46332462	6949869300	295194	0.64	86638	0.19	2794560	6.03	93.33	93.86	43156070	93.14	6473410500	14 G	18452594	2767889100	6.40 G
S186	50107974	7516196100	349016	0.7	160574	0.32	2724420	5.44	93.5	94	46873964	93.55	7031094600	15 G	24993432	3749014800	8.60 G
S187	42674138	6401120700	256618	0.6	85784	0.2	1563898	3.67	92.84	93.19	40767838	95.53	6115175700	14 G	4191736	628760400	1.47 G
S188	41815328	6272299200	510908	1.22	231300	0.55	2947560	7.05	92.53	93.19	38125560	91.18	5718834000	13 G	5932016	889802400	2.20 G
S189	42971194	6445679100	273652	0.64	87388	0.2	1212308	2.82	92.88	93.22	41397846	96.34	6209676900	14 G	3533224	529983600	1.24 G
S190	46207738	6931160700	360940	0.78	113574	0.25	1231344	2.67	93.1	93.47	44501880	96.31	6675282000	15 G	10427478	1564121700	3.60 G
S191	39623286	5943492900	388374	0.98	65586	0.16	1938032	4.89	92.94	93.43	37231294	93.96	5584694100	12 G	5397464	809619600	1.89 G
S192	46190526	6928578900	408098	0.88	64596	0.14	1114982	2.41	93.42	93.84	44602850	96.56	6690427500	15 G	17522822	2628423300	6.00 G
S193	46778360	7016754000	484930	1.04	92556	0.2	1978044	4.23	93.13	93.71	44222830	94.54	6633424500	15 G	18872438	2830865700	6.60 G
S194	46098394	6914759100	346952	0.75	63654	0.14	1595894	3.46	93.89	94.25	44091894	95.65	6613784100	14 G	20583146	3087471900	7.20 G
S195	46466444	6969966600	870472	1.87	406834	0.88	1566178	3.37	91.19	92.03	43622960	93.88	6543444000	15 G	10125260	1518789000	3.60 G
S196	49230682	7384602300	896076	1.82	261072	0.53	1402596	2.85	91.23	92.12	46670938	94.8	7000640700	16 G	21048840	3157326000	7.40 G
S197	46292878	6943931700	321878	0.69	120988	0.26	2078812	4.49	91.15	91.48	43771200	94.55	6565680000	15 G	7761388	1164208200	2.80 G
S198	47882200	7182330000	311928	0.65	151558	0.32	1890142	3.95	92.41	92.75	45528572	95.08	6829285800	15 G	22445858	3366878700	7.80 G
S199	49093146	7363971900	241664	0.49	380016	0.77	2882154	5.87	91.76	92.18	45589312	92.86	6838396800	15 G	9895786	1484367900	3.40 G
S200	42394964	6359244600	302456	0.71	201548	0.47	2499520	5.9	92.16	92.62	39391440	92.92	5908716000	13 G	16475212	2471281800	5.80 G
S201	49510326	7426548900	545432	1.1	264068	0.53	4334524	8.76	91.92	92.59	44366302	89.61	6654945300	15 G	11125766	1668864900	4.00 G
S202	49138536	7370780400	233044	0.47	469850	0.96	1887638	3.84	92.59	93.01	46548004	94.73	6982200600	15 G	29525258	4428788700	10.20 G
S203	65397902	9809685300	545164	0.83	16640350	25.45	3601738	5.51	86.03	93.27	44610650	68.21	6691597500	15 G	19998906	2999835900	7.00 G
S204	40674820	6101223000	277910	0.68	119878	0.29	1169746	2.88	91.98	92.31	39107286	96.15	5866092900	13 G	4202632	630394800	1.48 G
S205	46303298	6945494700	370526	0.8	54008	0.12	1161514	2.51	91.89	92.25	44717250	96.58	6707587500	15 G	26826660	4023999000	9.40 G
S206	48906158	7335923700	294834	0.6	191806	0.39	1290360	2.64	93.26	93.59	47129158	96.37	7069373700	15 G	18647642	2797146300	6.40 G
S207	37438554	5615783100	280438	0.75	99720	0.27	964696	2.58	92.92	93.27	36093700	96.41	5414055000	12 G	3450454	517568100	1.21 G
S208	47017278	7052591700	525224	1.12	168698	0.36	2199694	4.68	92.35	92.83	44123662	93.85	6618549300	15 G	28944250	4341637500	10.00 G
S209	46988294	7048244100	487716	1.04	302222	0.64	548768	1.17	93.34	93.92	45649588	97.15	6847438200	15 G	35186316	5277947400	12.20 G
S210	49718938	7457840700	189660	0.38	144528	0.29	1542074	3.1	93.47	93.69	47842676	96.23	7176401400	16 G	18450478	2767571700	6.40 G
S211	47121922	7068288300	235186	0.5	889258	1.89	1842012	3.91	91.92	92.54	44155466	93.7	6623319900	15 G	24234728	3635209200	8.40 G
S212	39117592	5867638800	551374	1.41	256432	0.66	2871040	7.34	92.91	93.65	35438746	90.59	5315811900	12 G	11973988	1796098200	4.20 G
S213	49797274	7469591100	421366	0.85	3049976	6.12	2917456	5.86	91.11	92.78	43408476	87.17	6511271400	14 G	11256066	1688409900	4.00 G
S214	34926228	5238934200	176998	0.51	148554	0.42	1394778	3.99	93.78	94.08	33205898	95.07	4980884700	11 G	5616860	842529000	1.97 G
S215	42039114	6305867100	251060	0.6	60686	0.14	1599832	3.81	93.32	93.62	40127536	95.45	6019130400	13 G	8743890	1311583500	3.20 G
S216	39101662	5865249300	199830	0.51	57252	0.14	1297316	3.32	93.44	93.71	37547264	96.03	5632089600	12 G	7130654	1069598100	2.60 G
S217	41766212	6264931800	286604	0.69	125096	0.3	1530702	3.67	92.75	93.12	39823810	95.35	5973571500	13 G	5707722	856158300	2.00 G
S218	46171664	6925749600	248546	0.54	68680	0.15	1502146	3.25	93.49	93.77	44352292	96.06	6652843800	15 G	19848436	2977265400	6.80 G
S219	40769994	6115499100	278678	0.68	90886	0.22	1748640	4.29	92.27	92.64	38651790	94.81	5797768500	13 G	12815734	1922360100	4.40 G
S220	43180666	6477099900	283674	0.66	1059746	2.45	3260018	7.55	92.62	93.54	38577228	89.34	5786584200	13 G	9981900	1497285000	3.60 G
S221	43847834	6577175100	197042	0.45	341554	0.78	4040008	9.21	91.98	92.49	39269230	89.56	5890384500	13 G	3557542	533631300	1.25 G
S222	48559140	7283871000	200560	0.41	73246	0.15	1060088	2.18	93.64	93.85	47225246	97.25	7083786900	16 G	17933774	2690066100	6.20 G
S223	43318410	6497761500	255336	0.59	100120	0.23	1548466	3.58	93.1	93.41	41414488	95.61	6212173200	14 G	10777674	1616651100	3.80 G
S224	39883796	5982569400	209054	0.52	208112	0.52	1995154	5	92.11	92.43	37471476	93.95	5620721400	13 G	5483576	822536400	1.93 G
S225	47199530	7079929500	211382	0.45	59868	0.13	935140	1.98	93.69	93.89	45993140	97.44	6898971000	15 G	16337350	2450602500	5.60 G
S226	46796536	7019480400	316304	0.68	127600	0.27	1072560	2.29	92.74	93.06	45280072	96.76	6792010800	15 G	4114474	617171100	1.44 G
S227	50182996	7527449400	526172	1.05	257256	0.51	2104308	4.19	93.37	93.87	47295260	94.25	7094289000	15 G	26732192	4009828800	9.20 G
S228	48799164	7319874600	663430	1.36	5038952	10.33	6688654	13.71	89.82	92.96	36408128	74.61	5461219200	12 G	15490258	2323538700	5.40 G
S229	45483508	6822526200	326108	0.72	197918	0.43	2926210	6.43	93.38	93.83	42033272	92.41	6304990800	14 G	13261970	1989295500	4.60 G
S230	48780624	7317093600	270894	0.56	76854	0.16	1896936	3.89	92.97	93.27	46535940	95.4	6980391000	15 G	15151244	2272686600	5.20 G
S231	47688932	7153339800	212080	0.45	258342	0.54	1711446	3.59	93.44	93.77	45507064	95.42	6826059600	15 G	9994402	1499160300	3.60 G
S232	47500598	7125089700	274498	0.58	83386	0.18	1939040	4.08	92.77	93.04	45203674	95.16	6780551100	15 G	7509720	1126458000	2.60 G
S233	47723710	7158556500	328678	0.69	92644	0.19	1354354	2.84	93.91	94.27	45948034	96.28	6892205100	15 G	31404800	4710720000	10.80 G
S234	47269778	7090466700	245460	0.52	105038	0.22	2036296	4.31	93.33	93.62	44882984	94.95	6732447600	15 G	15219516	2282927400	5.40 G
S235	48403160	7260474000	749744	1.55	571570	1.18	2887526	5.97	91.21	91.95	44194320	91.31	6629148000	15 G	5194938	779240700	1.83 G
S236	48026556	7203983400	340414	0.71	174664	0.36	2086810	4.34	91.72	92.06	45424668	94.58	6813700200	15 G	5206596	780989400	1.83 G
S237	46175932	6926389800	235584	0.51	76734	0.17	2289898	4.96	93.52	93.91	43573716	94.36	6536057400	14 G	8199084	1229862600	3.00 G
S238	45304426	6795663900	281544	0.62	102882	0.23	2962410	6.54	91.84	92.24	41957590	92.61	6293638500	14 G	3602116	540317400	1.27 G
S239	47089068	7063360200	322508	0.69	118064	0.25	2039938	4.33	93.47	93.89	44608558	94.73	6691283700	15 G	8147924	1222188600	2.80 G
S240	46682766	7002414900	301200	0.65	70800	0.15	2008450	4.3	93.78	94.17	44302316	94.9	6645347400	14 G	3882842	582426300	1.36 G
S241	42807254	6421088100	197518	0.46	412722	0.96	3378596	7.89	91.95	92.45	38818418	90.68	5822762700	13 G	4122860	618429000	1.45 G
S242	11390294	1708544100	100792	0.89	450422	3.95	1461094	12.83	91.82	92.94	9377986	82.33	1406697900	3060 M	1402368	210355200	0.49 G
S243	42608242	6391236300	260686	0.61	191348	0.45	1398562	3.28	92.32	92.68	40757646	95.66	6113646900	14 G	7146074	1071911100	2.60 G
S244	42658160	6398724000	165000	0.39	60640	0.14	1050638	2.46	93.79	93.98	41381882	97.01	6207282300	14 G	4766906	715035900	1.67 G
S245	37446488	5616973200	230058	0.61	42230	0.11	897428	2.4	93.46	93.75	36276772	96.88	5441515800	12 G	22019774	3302966100	7.60 G
S246	37628740	5644311000	179074	0.48	115706	0.31	809780	2.15	93.35	93.57	36524180	97.06	5478627000	12 G	16322338	2448350700	5.60 G
