# Supplementary material for: Hidden Links Between Skin Microbiome and Skin Imaging Phenome
Source: Genomics Proteomics Bioinformatics. 2024 Jun 7;22(4):qzae040. doi: 10.1093/gpbjnl/qzae040 (PMC11849492; doi:10.1093/gpbjnl/qzae040)
Supplement: qzae040_Supplementary_Data [file qzae040_supplementary_data.zip › Table S5.xlsx]

## Sheet: Table S5
Table S5 Correlations between skin imaging phenome and KEGG modules
Note: Statistical significance was calculated using the Mann–Whitney–Wilcoxon test with FDR. Results with FDR < 0.05 are displayed.
KEGG_modules	Phenotypes	Estimate	P	FDR	Description
M00550	Pore	-0.325051	0.000317328	0.00914204	Ascorbate degradation, ascorbate => D-xylulose-5P
M00550	Poryphyrins	0.183766	0.000103164	0.00527612	Ascorbate degradation, ascorbate => D-xylulose-5P
M00001	Pore	-0.160383	0.00032916	0.00914204	Glycolysis (Embden-Meyerhof pathway), glucose => pyruvate
M00065	Ultraviolet	-0.0992621	1.38e-06	0.000493213	GPI-anchor biosynthesis, core oligosaccharide
M00060	Grease	-0.2014	8.81e-06	0.000450539	KDO2-lipid A biosynthesis, Raetz pathway, LpxL-LpxM type
M00866	Grease	-0.198459	2.5e-05	0.00089566	KDO2-lipid A biosynthesis, Raetz pathway, non-LpxL-LpxM type
M00060	Texture	-0.144956	3.6e-05	0.00644223	KDO2-lipid A biosynthesis, Raetz pathway, LpxL-LpxM type
M00866	Texture	-0.14409	3.75e-06	0.00134425	KDO2-lipid A biosynthesis, Raetz pathway, non-LpxL-LpxM type
M00866	Spot	0.0947651	7.29e-05	0.00652605	KDO2-lipid A biosynthesis, Raetz pathway, non-LpxL-LpxM type
M00060	Spot	0.0973343	3.26e-05	0.00388942	KDO2-lipid A biosynthesis, Raetz pathway, LpxL-LpxM type
M00060	Ultraviolet	0.144733	4.26e-05	0.00381143	KDO2-lipid A biosynthesis, Raetz pathway, LpxL-LpxM type
M00866	Ultraviolet	0.145336	1.48e-05	0.00176717	KDO2-lipid A biosynthesis, Raetz pathway, non-LpxL-LpxM type
M00060	Melanin	0.152848	7.68e-05	0.00687327	KDO2-lipid A biosynthesis, Raetz pathway, LpxL-LpxM type
M00866	Melanin	0.154025	3.95e-06	0.000523102	KDO2-lipid A biosynthesis, Raetz pathway, non-LpxL-LpxM type
M00016	Pore	-0.206675	7.83e-05	0.00560529	Lysine biosynthesis, succinyl-DAP pathway, aspartate => lysine
M00016	Wrinkle	-0.0601809	0.000146825	0.00750906	Lysine biosynthesis, succinyl-DAP pathway, aspartate => lysine
M00055	Ultraviolet	-0.104678	4.68e-06	0.000837966	N-glycan precursor biosynthesis
M00055	Pore	0.10277	0.000215122	0.00914204	N-glycan precursor biosynthesis
M00074	Wrinkle	0.114728	0.00014152	0.00750906	N-glycan biosynthesis, high-mannose type
M00074	Texture	0.132271	5.86e-05	0.0069872	N-glycan biosynthesis, high-mannose type
M00160	Whitening	-0.261536	6.24e-05	0.00558372	V-type ATPase, eukaryotes
M00144	Pore	-0.254367	6.1e-05	0.00545902	NADH:quinone oxidoreductase, prokaryotes
M00144	Wrinkle	-0.0724596	2.46e-05	0.0060752	NADH:quinone oxidoreductase, prokaryotes
M00145	Wrinkle	0.093725	5.1e-05	0.00608923	NAD(P)H:quinone oxidoreductase, chloroplasts and cyanobacteria
M00144	Poryphyrins	0.150676	0.000201479	0.0080144	NADH:quinone oxidoreductase, prokaryotes
M00144	Grease	0.276396	8.72e-05	0.00260111	NADH:quinone oxidoreductase, prokaryotes
M00157	Grease	0.284111	9.66e-05	0.00265896	F-type ATPase, prokaryotes and chloroplasts
M00542	Pore	-0.239735	7.42e-06	0.000885884	EHEC/EPEC pathogenicity signature, T3SS and effectors
M00542	Grease	-0.201899	6.93e-06	0.000413278	EHEC/EPEC pathogenicity signature, T3SS and effectors
M00004	Pore	-0.232606	4.28e-06	0.000766817	Pentose phosphate pathway (Pentose phosphate cycle)
M00004	Poryphyrins	0.142572	4.6e-05	0.00276544	Pentose phosphate pathway (Pentose phosphate cycle)
M00061	Whitening	0.2294	9.17e-05	0.0065673	D-Glucuronate degradation, D-glucuronate => pyruvate + D-glyceraldehyde 3P
M00878	Grease	-0.164267	4.48e-05	0.00145926	Phenylacetate degradation, phenylaxetate => acetyl-CoA/succinyl-CoA
M00878	Poryphyrins	-0.120498	9.84e-07	0.000352144	Phenylacetate degradation, phenylaxetate => acetyl-CoA/succinyl-CoA
M00878	Texture	-0.115958	9.75e-05	0.00872332	Phenylacetate degradation, phenylaxetate => acetyl-CoA/succinyl-CoA
M00878	Melanin	0.183341	4.38e-06	0.000523102	Phenylacetate degradation, phenylaxetate => acetyl-CoA/succinyl-CoA
M00122	Pore	-0.309369	0.000331974	0.00914204	Cobalamin biosynthesis, cobyrinate a,c-diamide => cobalamin
M00925	Pore	-0.247808	0.000270196	0.00914204	Cobalamin biosynthesis, aerobic, uroporphyrinogen III => precorrin 2 => cobyrinate a,c-diamide
M00926	Pore	-0.241589	0.000189737	0.00914204	Heme biosynthesis, bacteria, glutamyl-tRNA => coproporphyrin III => heme
M00924	Pore	-0.201338	9.57e-05	0.00571002	Cobalamin biosynthesis, anaerobic, uroporphyrinogen III => sirohydrochlorin => cobyrinate a,c-diamide
M00926	Wrinkle	-0.0870928	3.39e-05	0.0060752	Heme biosynthesis, bacteria, glutamyl-tRNA => coproporphyrin III => heme
M00121	Wrinkle	-0.0787379	0.000108683	0.00750906	Heme biosynthesis, plants and bacteria, glutamate => heme
M00121	Poryphyrins	0.126475	0.000174844	0.00782427	Heme biosynthesis, plants and bacteria, glutamate => heme
M00926	Poryphyrins	0.164004	3.69e-05	0.00276544	Heme biosynthesis, bacteria, glutamyl-tRNA => coproporphyrin III => heme
M00122	Poryphyrins	0.208052	3.89e-05	0.00276544	Cobalamin biosynthesis, cobyrinate a,c-diamide => cobalamin
M00121	Grease	0.289352	0.000372635	0.00833772	Heme biosynthesis, plants and bacteria, glutamate => heme
M00926	Grease	0.290171	1.52e-06	0.00014197	Heme biosynthesis, bacteria, glutamyl-tRNA => coproporphyrin III => heme
M00546	Grease	-0.154806	3.27e-06	0.000233878	Purine degradation, xanthine => urea
M00939	Grease	-0.191294	0.000129443	0.00331004	Pyrimidine degradation, uracil => 3-hydroxypropanoate
M00938	Grease	0.285993	1.08e-05	0.000482109	Pyrimidine deoxyribonucleotide biosynthesis, UDP => dTTP
M00044	Grease	-0.170444	0.000238747	0.0056981	Tyrosine degradation, tyrosine => homogentisate
M00116	Pore	-0.269719	0.000290398	0.00914204	Menaquinone biosynthesis, chorismate (+ polyprenyl-PP) => menaquinol
M00116	Wrinkle	-0.0780337	0.000128736	0.00750906	Menaquinone biosynthesis, chorismate (+ polyprenyl-PP) => menaquinol
M00116	Poryphyrins	0.17506	4.63e-05	0.00276544	Menaquinone biosynthesis, chorismate (+ polyprenyl-PP) => menaquinol
M00116	Grease	0.298916	1.59e-06	0.00014197	Menaquinone biosynthesis, chorismate (+ polyprenyl-PP) => menaquinol
M00932	Grease	0.306702	2.2e-05	0.00087684	Phylloquinone biosynthesis, chorismate (+ phytyl-PP) => phylloquinol
M00616	Grease	-0.217545	0.00043954	0.00925619	Sulfate-sulfur assimilation
M00660	Melanin	-0.0889311	2.03e-06	0.000523102	Xanthomonas spp. pathogenicity signature, T3SS and effectors
M00660	Poryphyrins	0.130064	6.6e-06	0.00118149	Xanthomonas spp. pathogenicity signature, T3SS and effectors
