# Supplementary material for: Hidden Links Between Skin Microbiome and Skin Imaging Phenome
Source: Genomics Proteomics Bioinformatics. 2024 Jun 7;22(4):qzae040. doi: 10.1093/gpbjnl/qzae040 (PMC11849492; doi:10.1093/gpbjnl/qzae040)
Supplement: qzae040_Supplementary_Data [file qzae040_supplementary_data.zip › Table S7.xlsx]

## Sheet: Table S7
Table S7 Leave-one-out analysis to identify the driving metagenome species
Note: The top 3 MGSs with the largest SCC effects are displayed. SCC, Spearman correlation coefficient.
Skin imaging phenotypes	KEGG module	Module description	Number of genes in the KEGG module	Median SCC of KOs in the module	Median SCC of KOs out of the module	SCC background	Top1: MGS	Top1: number of module genes in MGS	Top1: SCC after excluding the MGS	Top1: change of SCC after excluding the MGS	Top1: SCC effect	Top1: SCC effect normalized by SCC background	Top2: MGS	Top2: number of module genes in MGS	Top2: SCC after excluding the MGS	Top2: change of SCC after excluding the MGS	Top2: SCC effect	Top2: SCC effect normalized by SCC background	Top3: MGS	Top3: number of module genes in MGS	Top3: SCC after excluding the MGS	Top3: change of SCC after excluding the MGS	Top3: SCC effect	Top3: SCC effect normalized by SCC background
Pore	M00122	Cobalamin biosynthesis, cobyrinate a,c-diamide => cobalamin	10	-0.1689	0.140468	-0.309369	CAG0024 : k Bacteria|p Actinobacteria|c Actinomycetia|o Propionibacteriales|f Propionibacteriaceae|g Cutibacterium|s Cutibacterium acnes classified: TRUE	6	0.190546	-0.359446	212.815	116.187	CAG0035 : k Bacteria|p Actinobacteria|c Actinomycetia|o Propionibacteriales|f Propionibacteriaceae|g Cutibacterium|s Cutibacterium modestum classified: TRUE	6	-0.16352	-0.00538004	3.18533	1.73904	CAG0017 : k Bacteria|p Proteobacteria|c Gammaproteobacteria|o Xanthomonadales|f Xanthomonadaceae|g Xanthomonas|s Xanthomonas campestris classified: TRUE	7	-0.16647	-0.00242984	1.43863	0.785421
	M00924	Cobalamin biosynthesis, anaerobic, uroporphyrinogen III => sirohydrochlorin => cobyrinate a,c-diamide	22	-0.100784	0.100554	-0.201338	CAG0024 : k Bacteria|p Actinobacteria|c Actinomycetia|o Propionibacteriales|f Propionibacteriaceae|g Cutibacterium|s Cutibacterium acnes classified: TRUE	7	0.0645877	-0.165372	164.085	82.1364	CAG0074 : k Bacteria|p Actinobacteria|c Actinomycetia|o Propionibacteriales|f Propionibacteriaceae|g Cutibacterium|s Cutibacterium acnes classified: TRUE	2	-0.0608673	-0.0399168	39.6063	19.8258	CAG0035 : k Bacteria|p Actinobacteria|c Actinomycetia|o Propionibacteriales|f Propionibacteriaceae|g Cutibacterium|s Cutibacterium modestum classified: TRUE	8	-0.09838	-0.00240405	2.38535	1.19404
	M00925	Cobalamin biosynthesis, aerobic, uroporphyrinogen III => precorrin 2 => cobyrinate a,c-diamide	17	-0.0736361	0.174172	-0.247808	CAG0024 : k Bacteria|p Actinobacteria|c Actinomycetia|o Propionibacteriales|f Propionibacteriaceae|g Cutibacterium|s Cutibacterium acnes classified: TRUE	6	0.164663	-0.238299	323.617	96.1629	CAG0080 : k Bacteria|p Actinobacteria|c Actinomycetia|o Propionibacteriales|f Propionibacteriaceae|g Cutibacterium|s Cutibacterium avidum classified: TRUE	5	-0.0699703	-0.00366583	4.9783	1.4793	CAG0002 : k Bacteria|p Proteobacteria|c Alphaproteobacteria|o Sphingomonadales|f Sphingomonadaceae|g Sphingopyxis|s Sphingopyxis sp. FD7 classified: FALSE	11	-0.073036	-0.000600156	0.815028	0.242186
	M00926	Heme biosynthesis, bacteria, glutamyl-tRNA => coproporphyrin III => heme	10	-0.101019	0.14057	-0.241589	CAG0024 : k Bacteria|p Actinobacteria|c Actinomycetia|o Propionibacteriales|f Propionibacteriaceae|g Cutibacterium|s Cutibacterium acnes classified: TRUE	6	0.223188	-0.324207	320.938	134.198	CAG0074 : k Bacteria|p Actinobacteria|c Actinomycetia|o Propionibacteriales|f Propionibacteriaceae|g Cutibacterium|s Cutibacterium acnes classified: TRUE	4	-0.0677142	-0.0333044	32.9686	13.7856	CAG0035 : k Bacteria|p Actinobacteria|c Actinomycetia|o Propionibacteriales|f Propionibacteriaceae|g Cutibacterium|s Cutibacterium modestum classified: TRUE	8	-0.0930904	-0.00792818	7.84824	3.28169
Wrinkle	M00121	Heme biosynthesis, plants and bacteria, glutamate => heme	15	-0.0444411	0.0342968	-0.0787379	CAG0024 : k Bacteria|p Actinobacteria|c Actinomycetia|o Propionibacteriales|f Propionibacteriaceae|g Cutibacterium|s Cutibacterium acnes classified: TRUE	8	0.0280798	-0.0725209	163.184	92.1041	CAG0035 : k Bacteria|p Actinobacteria|c Actinomycetia|o Propionibacteriales|f Propionibacteriaceae|g Cutibacterium|s Cutibacterium modestum classified: TRUE	10	-0.0279395	-0.0165016	37.1313	20.9576	CAG0074 : k Bacteria|p Actinobacteria|c Actinomycetia|o Propionibacteriales|f Propionibacteriaceae|g Cutibacterium|s Cutibacterium acnes classified: TRUE	4	-0.0357548	-0.00868629	19.5456	11.0319
	M00926	Heme biosynthesis, bacteria, glutamyl-tRNA => coproporphyrin III => heme	10	-0.0527969	0.0342959	-0.0870928	CAG0024 : k Bacteria|p Actinobacteria|c Actinomycetia|o Propionibacteriales|f Propionibacteriaceae|g Cutibacterium|s Cutibacterium acnes classified: TRUE	6	0.0211381	-0.0739349	140.037	84.8922	CAG0035 : k Bacteria|p Actinobacteria|c Actinomycetia|o Propionibacteriales|f Propionibacteriaceae|g Cutibacterium|s Cutibacterium modestum classified: TRUE	8	-0.0441787	-0.00861817	16.3233	9.89539	CAG0028 : k Bacteria|p Proteobacteria|c Gammaproteobacteria|o Pseudomonadales|f Moraxellaceae|g Moraxella|s Moraxella osloensis classified: TRUE	6	-0.0469237	-0.00587315	11.124	6.74356
Sebum	M00121	Heme biosynthesis, plants and bacteria, glutamate => heme	15	-0.0444411	0.0342968	-0.0787379	CAG0024 : k Bacteria|p Actinobacteria|c Actinomycetia|o Propionibacteriales|f Propionibacteriaceae|g Cutibacterium|s Cutibacterium acnes classified: TRUE	8	0.0280798	-0.0725209	163.184	92.1041	CAG0035 : k Bacteria|p Actinobacteria|c Actinomycetia|o Propionibacteriales|f Propionibacteriaceae|g Cutibacterium|s Cutibacterium modestum classified: TRUE	10	-0.0279395	-0.0165016	37.1313	20.9576	CAG0074 : k Bacteria|p Actinobacteria|c Actinomycetia|o Propionibacteriales|f Propionibacteriaceae|g Cutibacterium|s Cutibacterium acnes classified: TRUE	4	-0.0357548	-0.00868629	19.5456	11.0319
	M00926	Heme biosynthesis, bacteria, glutamyl-tRNA => coproporphyrin III => heme	10	-0.0527969	0.0342959	-0.0870928	CAG0024 : k Bacteria|p Actinobacteria|c Actinomycetia|o Propionibacteriales|f Propionibacteriaceae|g Cutibacterium|s Cutibacterium acnes classified: TRUE	6	0.0211381	-0.0739349	140.037	84.8922	CAG0035 : k Bacteria|p Actinobacteria|c Actinomycetia|o Propionibacteriales|f Propionibacteriaceae|g Cutibacterium|s Cutibacterium modestum classified: TRUE	8	-0.0441787	-0.00861817	16.3233	9.89539	CAG0028 : k Bacteria|p Proteobacteria|c Gammaproteobacteria|o Pseudomonadales|f Moraxellaceae|g Moraxella|s Moraxella osloensis classified: TRUE	6	-0.0469237	-0.00587315	11.124	6.74356
Porphyrins	M00121	Heme biosynthesis, plants and bacteria, glutamate => heme	15	0.0569204	-0.0695548	0.126475	CAG0024 : k Bacteria|p Actinobacteria|c Actinomycetia|o Propionibacteriales|f Propionibacteriaceae|g Cutibacterium|s Cutibacterium acnes classified: TRUE	8	-0.063446	0.120366	211.464	95.17	CAG0035 : k Bacteria|p Actinobacteria|c Actinomycetia|o Propionibacteriales|f Propionibacteriaceae|g Cutibacterium|s Cutibacterium modestum classified: TRUE	10	0.0478434	0.00907701	15.9469	7.17691	CAG0017 : k Bacteria|p Proteobacteria|c Gammaproteobacteria|o Xanthomonadales|f Xanthomonadaceae|g Xanthomonas|s Xanthomonas campestris classified: TRUE	11	0.0486813	0.00823904	14.4747	6.51436
	M00122	Cobalamin biosynthesis, cobyrinate a,c-diamide => cobalamin	10	0.138505	-0.0695477	0.208052	CAG0024 : k Bacteria|p Actinobacteria|c Actinomycetia|o Propionibacteriales|f Propionibacteriaceae|g Cutibacterium|s Cutibacterium acnes classified: TRUE	6	0.00235511	0.13615	98.2996	65.44	CAG0035 : k Bacteria|p Actinobacteria|c Actinomycetia|o Propionibacteriales|f Propionibacteriaceae|g Cutibacterium|s Cutibacterium modestum classified: TRUE	6	0.12715	0.0113543	8.19779	5.45744	CAG0017 : k Bacteria|p Proteobacteria|c Gammaproteobacteria|o Xanthomonadales|f Xanthomonadaceae|g Xanthomonas|s Xanthomonas campestris classified: TRUE	7	0.136249	0.00225615	1.62894	1.08442
	M00926	Heme biosynthesis, bacteria, glutamyl-tRNA => coproporphyrin III => heme	10	0.0944876	-0.0695162	0.164004	CAG0024 : k Bacteria|p Actinobacteria|c Actinomycetia|o Propionibacteriales|f Propionibacteriaceae|g Cutibacterium|s Cutibacterium acnes classified: TRUE	6	-0.0560963	0.150584	159.369	91.8173	CAG0074 : k Bacteria|p Actinobacteria|c Actinomycetia|o Propionibacteriales|f Propionibacteriaceae|g Cutibacterium|s Cutibacterium acnes classified: TRUE	4	0.0776516	0.016836	17.8182	10.2656	CAG0035 : k Bacteria|p Actinobacteria|c Actinomycetia|o Propionibacteriales|f Propionibacteriaceae|g Cutibacterium|s Cutibacterium modestum classified: TRUE	8	0.0807127	0.0137749	14.5786	8.39916
