# Supplementary material for: Hidden Links Between Skin Microbiome and Skin Imaging Phenome
Source: Genomics Proteomics Bioinformatics. 2024 Jun 7;22(4):qzae040. doi: 10.1093/gpbjnl/qzae040 (PMC11849492; doi:10.1093/gpbjnl/qzae040)
Supplement: qzae040_Supplementary_Data [file qzae040_supplementary_data.zip › Table S3.xlsx]

## Sheet: Table S3
Table S3 Correlations between skin imaging phenome and microbial species
Note: MaAsLin analyses were performed with age adjusted. The threshold for statistical significance is P < 0.05 and FDR < 0.1.
Microbial species	Skin imaging phenome	Coefficient	SD	P	FDR
k Bacteria|p Actinobacteria|c Actinobacteria|o Corynebacteriales|f Corynebacteriaceae|g Corynebacterium|s Corynebacterium pseudogenitalium	Lightening	-1.61033	0.210703	5.39739e-13	2.53677e-10
k Bacteria|p Proteobacteria|c Alphaproteobacteria|o Rhodobacterales|f Rhodobacteraceae|g Paracoccus|s Paracoccus sphaerophysae	Lightening	-1.76477	0.345447	6.97639e-07	0.000163945
k Viruses|p Viruses unclassified|c Viruses unclassified|o Ortervirales|f Retroviridae|g Retroviridae unclassified|s Human endogenous retrovirus K	Sebum	-0.70311	0.161176	1.93178e-05	0.00302645
k Bacteria|p Proteobacteria|c Gammaproteobacteria|o Pseudomonadales|f Moraxellaceae|g Acinetobacter|s Acinetobacter parvus	Lightening	-1.11713	0.265907	3.84802e-05	0.00452143
k Bacteria|p Firmicutes|c Bacilli|o Lactobacillales|f Streptococcaceae|g Streptococcus|s Streptococcus mitis	Sebum	-1.13294	0.292737	0.000141097	0.0102957
k Bacteria|p Firmicutes|c Bacilli|o Lactobacillales|f Streptococcaceae|g Streptococcus|s Streptococcus oralis	Ultraviolet spot	1.4161	0.371341	0.000175246	0.0102957
k Bacteria|p Proteobacteria|c Gammaproteobacteria|o Pseudomonadales|f Moraxellaceae|g Acinetobacter|s Acinetobacter lwoffii	Hemoglobin	0.881214	0.229795	0.000161746	0.0102957
k Eukaryota|p Basidiomycota|c Malasseziomycetes|o Malasseziales|f Malasseziaceae|g Malassezia|s Malassezia restricta	Lightening	-0.931399	0.238963	0.000128045	0.0102957
k Bacteria|p Actinobacteria|c Actinobacteria|o Propionibacteriales|f Propionibacteriaceae|g Cutibacterium|s Cutibacterium granulosum	Pore	1.16804	0.308243	0.000216902	0.0113271
k Bacteria|p Actinobacteria|c Actinobacteria|o Corynebacteriales|f Corynebacteriaceae|g Corynebacterium|s Corynebacterium matruchotii	Sebum	-0.889981	0.245986	0.000363726	0.0160005
k Bacteria|p Proteobacteria|c Betaproteobacteria|o Neisseriales|f Neisseriaceae|g Neisseria|s Neisseria flavescens	Sebum	-1.06443	0.29487	0.000374479	0.0160005
k Bacteria|p Actinobacteria|c Actinobacteria|o Micrococcales|f Micrococcaceae|g Rothia|s Rothia mucilaginosa	Sebum	-1.17977	0.333072	0.000479066	0.0173201
k Bacteria|p Proteobacteria|c Gammaproteobacteria|o Pseudomonadales|f Moraxellaceae|g Acinetobacter|s Acinetobacter parvus	Sebum	-0.735127	0.20622	0.000443444	0.0173201
k Bacteria|p Actinobacteria|c Actinobacteria|o Propionibacteriales|f Propionibacteriaceae|g Cutibacterium|s Propionibacterium namnetense	Sebum	0.811373	0.231634	0.000552205	0.0178111
k Bacteria|p Firmicutes|c Bacilli|o Bacillales|f Staphylococcaceae|g Staphylococcus|s Staphylococcus capitis	Lightening	-1.32781	0.381959	0.000606336	0.0178111
k Bacteria|p Firmicutes|c Bacilli|o Lactobacillales|f Streptococcaceae|g Streptococcus|s Streptococcus sanguinis	Sebum	-1.09633	0.314627	0.000588006	0.0178111
k Bacteria|p Firmicutes|c Bacilli|o Lactobacillales|f Streptococcaceae|g Streptococcus|s Streptococcus sanguinis	Ultraviolet spot	1.64297	0.483271	0.000797193	0.02204
k Bacteria|p Proteobacteria|c Gammaproteobacteria|o Pasteurellales|f Pasteurellaceae|g Haemophilus|s Haemophilus parainfluenzae	Sebum	-0.836143	0.24796	0.000872478	0.0227814
k Bacteria|p Firmicutes|c Bacilli|o Lactobacillales|f Streptococcaceae|g Streptococcus|s Streptococcus mitis	Ultraviolet spot	1.48533	0.45259	0.00119016	0.0294408
k Bacteria|p Proteobacteria|c Gammaproteobacteria|o Pseudomonadales|f Moraxellaceae|g Moraxella|s Moraxella osloensis	Lightening	-1.35872	0.423849	0.00154257	0.0362503
k Bacteria|p Actinobacteria|c Actinobacteria|o Actinomycetales|f Actinomycetaceae|g Actinomyces|s Actinomyces oris	Poryphyrins	0.624225	0.204827	0.00258351	0.0527934
k Bacteria|p Firmicutes|c Bacilli|o Bacillales|f Bacillales unclassified|g Gemella|s Gemella haemolysans	Ultraviolet spot	0.740803	0.242907	0.00256024	0.0527934
k Bacteria|p Proteobacteria|c Gammaproteobacteria|o Pseudomonadales|f Moraxellaceae|g Acinetobacter|s Acinetobacter lwoffii	Ultraviolet spot	1.04367	0.340109	0.00242286	0.0527934
k Bacteria|p Firmicutes|c Bacilli|o Lactobacillales|f Streptococcaceae|g Streptococcus|s Streptococcus sanguinis	Lightening	-1.22147	0.410403	0.00323052	0.0632643
k Bacteria|p Firmicutes|c Bacilli|o Lactobacillales|f Streptococcaceae|g Streptococcus|s Streptococcus infantis	Sebum	-0.51921	0.175526	0.00341235	0.0635679
k Bacteria|p Proteobacteria|c Alphaproteobacteria|o Caulobacterales|f Caulobacteraceae|g Brevundimonas|s Brevundimonas vesicularis	Ultraviolet spot	0.943359	0.319935	0.00351652	0.0635679
k Bacteria|p Actinobacteria|c Actinobacteria|o Actinomycetales|f Actinomycetaceae|g Actinomyces|s Actinomyces oris	Sebum	-0.606955	0.209967	0.00420695	0.0690331
k Bacteria|p Firmicutes|c Bacilli|o Bacillales|f Staphylococcaceae|g Staphylococcus|s Staphylococcus epidermidis	Pore	0.713819	0.247015	0.00425949	0.0690331
k Bacteria|p Firmicutes|c Negativicutes|o Veillonellales|f Veillonellaceae|g Veillonella|s Veillonella parvula	Lightening	-0.820155	0.282378	0.00405224	0.0690331
k Viruses|p Viruses unclassified|c Viruses unclassified|o Ortervirales|f Retroviridae|g Retroviridae unclassified|s Human endogenous retrovirus K	Pore	0.739319	0.259558	0.00480914	0.0753432
k Bacteria|p Actinobacteria|c Actinobacteria|o Corynebacteriales|f Corynebacteriaceae|g Corynebacterium|s Corynebacterium matruchotii	Ultraviolet spot	1.05332	0.380146	0.00604541	0.0908357
k Bacteria|p Actinobacteria|c Actinobacteria|o Propionibacteriales|f Propionibacteriaceae|g Cutibacterium|s Cutibacterium acnes	Melanin	-0.13424	0.0487721	0.00637782	0.0908357
k Viruses|p Viruses unclassified|c Viruses unclassified|o Herpesvirales|f Herpesviridae|g Roseolovirus|s Human betaherpesvirus 7	Texture	0.564318	0.204909	0.00636225	0.0908357
k Bacteria|p Proteobacteria|c Betaproteobacteria|o Burkholderiales|f Burkholderiaceae|g Lautropia|s Lautropia mirabilis	Sebum	-0.698515	0.254691	0.00657147	0.0908409
k Bacteria|p Bacteroidetes|c Bacteroidia|o Bacteroidales|f Prevotellaceae|g Prevotella|s Prevotella melaninogenica	Sebum	-0.709247	0.261678	0.00722496	0.0943259
k Viruses|p Viruses unclassified|c Viruses unclassified|o Ortervirales|f Retroviridae|g Retroviridae unclassified|s Human endogenous retrovirus K	Lightening	0.57313	0.211351	0.00719476	0.0943259
k Bacteria|p Proteobacteria|c Alphaproteobacteria|o Rhodobacterales|f Rhodobacteraceae|g Paracoccus|s Paracoccus sphaerophysae	Wrinkle	-0.885165	0.328286	0.00752638	0.0956054
