# Supplementary material for: Hidden Links Between Skin Microbiome and Skin Imaging Phenome
Source: Genomics Proteomics Bioinformatics. 2024 Jun 7;22(4):qzae040. doi: 10.1093/gpbjnl/qzae040 (PMC11849492; doi:10.1093/gpbjnl/qzae040)
Supplement: qzae040_Supplementary_Data [file qzae040_supplementary_data.zip › Table S4.xlsx]

## Sheet: Table S4
Table S4 Description of KEGG modules and KOs in this study
Module ID	Description	KOs
M00001	Glycolysis (Embden-Meyerhof pathway), glucose => pyruvate	K00844 K12407 K00845 K25026 K00886 K08074 K00918 K01810 K06859 K13810 K15916 K00850 K16370 K21071 K00918 K01623 K01624 K11645 K16305 K16306 K01803 K00134 K00150 K00927 K11389 K01834 K15633 K15634 K15635 K01689 K00873 K12406
M00002	Glycolysis, core module involving three-carbon compounds	K01803 K00134 K00150 K00927 K11389 K01834 K15633 K15634 K15635 K01689 K00873 K12406
M00003	Gluconeogenesis, oxaloacetate => fructose-6P	K01596 K01610 K01689 K01834 K15633 K15634 K15635 K00927 K00134 K00150 K01803 K01623 K01624 K11645 K03841 K02446 K11532 K01086 K04041 K01622
M00004	Pentose phosphate pathway (Pentose phosphate cycle)	K13937 K00036 K19243 K01057 K07404 K00033 K01783 K01807 K01808 K00615 K00616 K01810 K06859 K13810 K15916
M00005	PRPP biosynthesis, ribose 5P => PRPP	K00948
M00006	Pentose phosphate pathway, oxidative phase, glucose 6P => ribulose 5P	K13937 K00036 K19243 K01057 K07404 K00033
M00007	Pentose phosphate pathway, non-oxidative phase, fructose 6P => ribose 5P	K00615 K00616 K13810 K01783 K01807 K01808
M00008	Entner-Doudoroff pathway, glucose-6P => glyceraldehyde-3P + pyruvate	K00036 K01057 K07404 K01690 K01625
M00009	Citrate cycle (TCA cycle, Krebs cycle)	K01647 K05942 K01681 K01682 K00031 K00030 K00164 K00658 K01616 K00382 K00174 K00175 K00177 K00176 K01902 K01903 K01899 K01900 K18118 K00234 K00235 K00236 K00237 K00239 K00240 K00241 K00242 K18859 K18860 K00244 K00245 K00246 K00247 K01676 K01679 K01677 K01678 K00026 K00025 K00024 K00116
M00010	Citrate cycle, first carbon oxidation, oxaloacetate => 2-oxoglutarate	K01647 K05942 K01681 K01682 K00031 K00030
M00011	Citrate cycle, second carbon oxidation, 2-oxoglutarate => oxaloacetate	K00164 K00658 K01616 K00382 K00174 K00175 K00177 K00176 K01902 K01903 K01899 K01900 K18118 K00234 K00235 K00236 K00237 K00239 K00240 K00241 K00242 K18859 K18860 K00244 K00245 K00246 K00247 K01676 K01679 K01677 K01678 K00026 K00025 K00024 K00116
M00012	Glyoxylate cycle	K01647 K01681 K01682 K01637 K01638 K19282 K00026 K00025 K00024
M00013	Malonate semialdehyde pathway, propanoyl-CoA => acetyl-CoA	K00248 K00232 K07511 K14729 K05605 K23146 K00140
M00014	Glucuronate pathway (uronate pathway)	K00012 K12447 K16190 K00699 K01195 K14756 K00002 K13247 K03331 K05351 K00008 K00854
M00015	Proline biosynthesis, glutamate => proline	K00931 K00147 K12657 K00286
M00016	Lysine biosynthesis, succinyl-DAP pathway, aspartate => lysine	K00928 K12524 K12525 K12526 K00133 K01714 K00215 K00674 K00821 K14267 K01439 K01778 K01586 K12526
M00017	Methionine biosynthesis, aspartate => homoserine => methionine	K00928 K12524 K12525 K00133 K00003 K12524 K12525 K00651 K00641 K01739 K01760 K14155 K00548 K24042 K00549
M00018	Threonine biosynthesis, aspartate => homoserine => threonine	K00928 K12524 K12525 K12526 K00133 K00003 K12524 K12525 K00872 K02204 K02203 K01733
M00019	Valine/isoleucine biosynthesis, pyruvate => valine / 2-oxobutanoate => isoleucine	K01652 K01653 K11258 K00053 K01687 K00826
M00020	Serine biosynthesis, glycerate-3P => serine	K00058 K00831 K01079 K02203 K22305 K25528
M00021	Cysteine biosynthesis, serine => cysteine	K00640 K23304 K01738 K13034 K17069
M00022	Shikimate pathway, phosphoenolpyruvate + erythrose-4P => chorismate	K01626 K03856 K13853 K01735 K13829 K03785 K03786 K00014 K13832 K13830 K00891 K13829 K00800 K24018 K13830 K01736
M00023	Tryptophan biosynthesis, chorismate => tryptophan	K01657 K01658 K13503 K13501 K01656 K00766 K13497 K01817 K24017 K01656 K01609 K13498 K13501 K01695 K01696 K06001 K01694
M00024	Phenylalanine biosynthesis, chorismate => phenylpyruvate => phenylalanine	K01850 K04092 K14187 K04093 K04516 K06208 K06209 K01713 K04518 K05359 K14170 K00832 K00838
M00025	Tyrosine biosynthesis, chorismate => HPP => tyrosine	K01850 K04092 K14170 K04093 K04516 K06208 K06209 K04517 K00211 K14187 K00832 K00838
M00026	Histidine biosynthesis, PRPP => histidine	K00765 K02502 K01523 K01496 K11755 K14152 K01814 K24017 K02501 K02500 K01663 K01693 K00817 K04486 K05602 K18649 K01089 K00817 K00013 K14152
M00027	GABA (gamma-Aminobutyrate) shunt	K01580 K13524 K07250 K00823 K16871 K00135 K00139 K17761
M00028	Ornithine biosynthesis, glutamate => ornithine	K00618 K00619 K14681 K14682 K00620 K22477 K22478 K00930 K22478 K00145 K12659 K00818 K00821 K01438 K14677 K00620
M00029	Urea cycle	K01948 K00611 K01940 K01755 K14681 K01476
M00030	Lysine biosynthesis, AAA pathway, 2-oxoglutarate => 2-aminoadipate => lysine	K01655 K17450 K01705 K05824 K00838 K00143 K00293 K24034 K00290
M00031	Lysine biosynthesis, mediated by LysW, 2-aminoadipate => lysine	K05826 K05827 K05828 K05829 K05830 K05831
M00032	Lysine degradation, lysine => saccharopine => acetoacetyl-CoA	K14157 K14085 K00825 K15791 K00658 K00382 K00252 K07514 K07515 K07511 K00022
M00033	Ectoine biosynthesis, aspartate => ectoine	K00928 K00133 K00836 K06718 K06720
M00034	Methionine salvage pathway	K00789 K01611 K00797 K01243 K01244 K00899 K00772 K05810 K08963 K16054 K08964 K09880 K08965 K08966 K08967 K00815 K08969 K23977 K00832 K00838
M00035	Methionine degradation	K00789 K00558 K17398 K17399 K01251 K01697 K10150
M00036	Leucine degradation, leucine => acetoacetate + acetyl-CoA	K00826 K00166 K00167 K11381 K09699 K00382 K00253 K00249 K01968 K01969 K05607 K13766 K01640
M00037	Melatonin biosynthesis, animals, tryptophan => serotonin => melatonin	K00502 K01593 K00669 K00543
M00038	Tryptophan metabolism, tryptophan => kynurenine => 2-aminomuconate	K00453 K00463 K01432 K14263 K07130 K00486 K01556 K00452 K03392 K10217 K23234
M00039	Monolignol biosynthesis, phenylalanine/tyrosine => monolignol	K10775 K13064 K00487 K01904 K13065 K09754 K00588 K09753 K09755 K13066 K00083 K22395
M00040	Tyrosine biosynthesis, chorismate => arogenate => tyrosine	K01850 K04092 K14170 K00832 K15849 K00220 K24018 K15227
M00042	Catecholamine biosynthesis, tyrosine => dopamine => noradrenaline => adrenaline	K00505 K00501 K01593 K00503 K00553
M00043	Thyroid hormone biosynthesis, tyrosine => triiodothyronine/thyroxine	K00431
M00044	Tyrosine degradation, tyrosine => homogentisate	K00815 K00838 K00832 K03334 K00457 K00451 K01800 K01555 K16171
M00045	Histidine degradation, histidine => N-formiminoglutamate => glutamate	K01745 K01712 K01468 K01479 K00603 K13990 K05603 K01458
M00046	Pyrimidine degradation, uracil => beta-alanine, thymine => 3-aminoisobutanoate	K00207 K17722 K17723 K01464 K01431 K06016
M00047	Creatine pathway	K00613 K00542 K00933
M00048	Inosine monophosphate biosynthesis, PRPP + glutamine => IMP	K00764 K01945 K11787 K11788 K13713 K00601 K11175 K08289 K11787 K01492 K01952 K23269 K23264 K23265 K23270 K23265 K01933 K11787 K11788 K01587 K11808 K01589 K01588 K01923 K01587 K13713 K01756 K00602 K01492 K06863 K11176
M00049	Adenine ribonucleotide biosynthesis, IMP => ADP,ATP	K01939 K01756 K00939 K18532 K18533 K00944 K00940
M00050	Guanine ribonucleotide biosynthesis, IMP => GDP,GTP	K00088 K01951 K00942 K00940 K18533
M00051	Uridine monophosphate biosynthesis, glutamine (+ PRPP) => UMP	K11540 K11541 K01465 K01954 K01955 K01956 K00609 K00610 K00608 K01465 K00226 K00254 K17828 K13421 K00762 K01591
M00052	Pyrimidine ribonucleotide biosynthesis, UMP => UDP/UTP,CDP/CTP	K13800 K13809 K09903 K00940 K18533 K01937
M00053	Pyrimidine deoxyribonucleotide biosynthesis, CDP => dCTP	K00525 K00526 K10807 K10808 K00940 K18533
M00055	N-glycan precursor biosynthesis	K01001 K07432 K07441 K03842 K03843 K03844 K03845 K03846 K03847 K03846 K00729 K03848 K03849 K03850
M00056	O-glycan biosynthesis, mucin type core	K00710 K00731 K09653 K00727 K09662 K09663 K00739
M00057	Glycosaminoglycan biosynthesis, linkage tetrasaccharide	K00771 K00733 K00734 K10158
M00058	Glycosaminoglycan biosynthesis, chondroitin sulfate backbone	K00746 K13499 K00747 K03419
M00059	Glycosaminoglycan biosynthesis, heparan sulfate backbone	K02369 K02370 K02366 K02367 K02368 K02370 K02576 K02577 K02578 K02579 K01793
M00060	KDO2-lipid A biosynthesis, Raetz pathway, LpxL-LpxM type	K00677 K02535 K02536 K03269 K09949 K00748 K00912 K02527 K02517 K02560
M00061	D-Glucuronate degradation, D-glucuronate => pyruvate + D-glyceraldehyde 3P	K01812 K00040 K01686 K08323 K00874 K01625 K17463
M00063	CMP-KDO biosynthesis	K06041 K01627 K03270 K00979
M00064	ADP-L-glycero-D-manno-heptose biosynthesis	K03271 K03272 K21344 K03273 K03272 K21345 K03274
M00065	GPI-anchor biosynthesis, core oligosaccharide	K03857 K03859 K03858 K03861 K03860 K11001 K11002 K09658 K03434 K05283 K05284 K07541 K07542 K05285 K05286 K05288 K05287 K05310 K05287
M00066	Lactosylceramide biosynthesis	K00720 K07553 K09905
M00067	Sulfoglycolipids biosynthesis, ceramide/1-alkyl-2-acylglycerol => sulfatide/seminolipid	K04628 K01019
M00068	Glycosphingolipid biosynthesis, globo-series, LacCer => Gb4Cer	K01988 K00719
M00069	Glycosphingolipid biosynthesis, ganglio series, LacCer => GT3	K03370 K03371 K03369
M00070	Glycosphingolipid biosynthesis, lacto-series, LacCer => Lc4Cer	K03766 K07819 K07820 K03877
M00071	Glycosphingolipid biosynthesis, neolacto-series, LacCer => nLc4Cer	K03766 K07966 K07967 K07968 K07969
M00072	N-glycosylation by oligosaccharyltransferase	K07151 K12666 K12667 K12668 K12669 K12670 K00730 K12691
M00073	N-glycan precursor trimming	K01228 K05546 K23741 K01230
M00074	N-glycan biosynthesis, high-mannose type	K05546 K23741 K01230 K05528 K05529 K05530 K05529 K05531 K05532 K05533 K05534 K05535
M00075	N-glycan biosynthesis, complex type	K01231 K00736 K00737 K00738 K00744 K09661 K13748 K00717 K07966 K07967 K07968 K00778 K00779
M00076	Dermatan sulfate degradation	K01136 K01217 K01135 K01197 K01195
M00077	Chondroitin sulfate degradation	K01135 K01197 K01195 K01132
M00078	Heparan sulfate degradation	K07964 K07965 K01136 K01217 K01565 K10532 K01205 K01195 K01137
M00079	Keratan sulfate degradation	K01132 K12309 K01137 K12373
M00081	Pectin degradation	K01051 K01184 K01213
M00082	Fatty acid biosynthesis, initiation	K11262 K02160 K01961 K11263 K01962 K01963 K18472 K00665 K00667 K00668 K11533 K00645 K00648 K18473
M00083	Fatty acid biosynthesis, elongation	K00665 K00667 K00668 K11533 K00647 K09458 K00059 K02372 K01716 K16363 K00208 K02371 K10780 K00209
M00085	Fatty acid elongation in mitochondria	K07508 K07509 K00022 K07511 K07515 K07512
M00086	beta-Oxidation, acyl-CoA synthesis	K01897 K15013
M00087	beta-Oxidation	K00232 K00249 K00255 K06445 K09479 K01692 K07511 K13767 K00022 K07516 K01825 K01782 K07514 K07515 K10527 K00632 K07508 K07509 K07513
M00088	Ketone body biosynthesis, acetyl-CoA => acetoacetate/3-hydroxybutyrate/acetone	K00626 K01641 K01640 K00019 K01574
M00089	Triacylglycerol biosynthesis	K00629 K13506 K13507 K00630 K13508 K00655 K13509 K13523 K19007 K13513 K13517 K13519 K14674 K22831 K01080 K15728 K18693 K11155 K11160 K14456 K22848 K22849
M00090	Phosphatidylcholine (PC) biosynthesis, choline => PC	K00866 K14156 K00968 K00994 K13644
M00091	Phosphatidylcholine (PC) biosynthesis, PE => PC	K00551 K16369 K00550 K00570
M00092	Phosphatidylethanolamine (PE) biosynthesis, ethanolamine => PE	K00894 K14156 K00967 K00993 K13644
M00093	Phosphatidylethanolamine (PE) biosynthesis, PA => PS => PE	K00981 K00998 K17103 K01613
M00094	Ceramide biosynthesis	K00654 K04708 K04709 K04710 K24621 K24622 K23727 K04712
M00095	C5 isoprenoid biosynthesis, mevalonate pathway	K00626 K01641 K00021 K00869 K00938 K13273 K01597 K01823
M00096	C5 isoprenoid biosynthesis, non-mevalonate pathway	K01662 K00099 K00991 K12506 K00919 K01770 K12506 K03526 K03527 K01823
M00097	beta-Carotene biosynthesis, GGAP => beta-carotene	K02291 K02293 K15744 K00514 K09835 K06443
M00098	Acylglycerol degradation	K01046 K12298 K16816 K13534 K14073 K14074 K14075 K14076 K22283 K14452 K22284 K14674 K14675 K17900 K01054
M00099	Sphingosine biosynthesis	K00654 K04708 K04709 K04710 K24621 K24622 K23727 K04712 K01441 K12348 K12349
M00100	Sphingosine degradation	K04718 K01634
M00101	Cholesterol biosynthesis, squalene 2,3-epoxide => cholesterol	K01852 K05917 K00222 K07750 K07748 K13373 K09828 K01824 K00227 K00213
M00102	Ergocalciferol biosynthesis, squalene 2,3-epoxide => ergosterol/ergocalciferol	K01852 K05917 K00222 K07750 K07748 K09827 K00559 K09829 K00227 K09831 K00223
M00103	Cholecalciferol biosynthesis	K07419 K07438
M00104	Bile acid biosynthesis, cholesterol => cholate/chenodeoxycholate	K00489 K12408 K07431 K00251 K00037 K00488 K08748 K01796 K10214 K12405 K08764 K11992
M00106	Conjugated bile acid biosynthesis, cholate => taurocholate/glycocholate	K08748 K00659
M00107	Steroid hormone biosynthesis, cholesterol => prognenolone => progesterone	K00498 K00070
M00108	C21-Steroid hormone biosynthesis, progesterone => corticosterone/aldosterone	K00513 K00497 K07433 K07433
M00109	C21-Steroid hormone biosynthesis, progesterone => cortisol/cortisone	K00512 K00513 K00497 K15680 K00071
M00110	C19/C18-Steroid hormone biosynthesis, pregnenolone => androstenedione => estrone	K00512 K00070 K07434
M00112	Tocopherol/tocotorienol biosynthesis, homogentisate + phytyl/geranylgeranyl-PP => tocopherol/tocotorienol	K09833 K12502 K18534 K09834 K05928
M00113	Jasmonic acid biosynthesis	K00454 K01723 K10525 K05894 K10526 K00232 K10527 K07513
M00114	Ascorbate biosynthesis, plants, fructose-6P => ascorbate	K01809 K17497 K00966 K10046 K14190 K10047 K17744 K00225
M00115	NAD biosynthesis, aspartate => quinolinate => NAD	K00278 K06989 K03517 K00767 K00969 K06210 K01916 K01950
M00116	Menaquinone biosynthesis, chorismate (+ polyprenyl-PP) => menaquinol	K02552 K02551 K08680 K02549 K01911 K01661 K19222 K02548 K03183
M00117	Ubiquinone biosynthesis, prokaryotes, chorismate (+ polyprenyl-PP) => ubiquinol	K03181 K18240 K03179 K03182 K03186 K18800 K00568 K03185 K03183 K03184 K00568
M00118	Glutathione biosynthesis, glutamate => glutathione	K11204 K11205 K01919 K21456 K01920
M00119	Pantothenate biosynthesis, valine/L-aspartate => pantothenate	K00826 K00606 K00077 K01579 K01918 K13799
M00120	Coenzyme A biosynthesis, pantothenate => CoA	K00867 K03525 K01947 K09680 K01922 K21977 K01598 K13038 K02318 K00954 K02201 K00859
M00121	Heme biosynthesis, plants and bacteria, glutamate => heme	K01885 K02492 K01845 K01698 K01749 K01719 K13542 K13543 K01599 K00228 K02495 K00230 K00231 K08973 K01772
M00122	Cobalamin biosynthesis, cobyrinate a,c-diamide => cobalamin	K00798 K19221 K02232 K02225 K02227 K02231 K00768 K02226 K22316 K02233
M00123	Biotin biosynthesis, pimeloyl-ACP/CoA => biotin	K00652 K00833 K19563 K01935 K19562 K01012
M00124	Pyridoxal-P biosynthesis, erythrose-4P => pyridoxal-P	K03472 K03473 K00831 K00097 K03474 K00275
M00125	Riboflavin biosynthesis, plants and bacteria, GTP => riboflavin/FMN/FAD	K01497 K14652 K01498 K00082 K11752 K22912 K20860 K20861 K20862 K21063 K21064 K02858 K14652 K00794 K00793 K20884 K22949 K11753
M00126	Tetrahydrofolate biosynthesis, GTP => THF	K01495 K09007 K22391 K01077 K01113 K08310 K19965 K13939 K13940 K01633 K00950 K00796 K01633 K13941 K11754 K20457 K00287 K13998
M00127	Thiamine biosynthesis, prokaryotes, AIR (+ DXP/tyrosine) => TMP/TPP	K03148 K03154 K03151 K03150 K03149 K03147 K00941 K00788 K14153 K21219 K00946
M00128	Ubiquinone biosynthesis, eukaryotes, 4-hydroxybenzoate + polyprenyl-PP => ubiquinol	K06125 K06126 K00591 K06127 K06134 K00591
M00129	Ascorbate biosynthesis, animals, glucose-1P => ascorbate	K00963 K00012 K00699 K01195 K00002 K01053 K00103
M00130	Inositol phosphate metabolism, PI=> PIP2 => Ins(1,4,5)P3 => Ins(1,3,4,5)P4	K00888 K19801 K13711 K00889 K13712 K01116 K05857 K05858 K05859 K05860 K05861 K00911
M00131	Inositol phosphate metabolism, Ins(1,3,4,5)P4 => Ins(1,3,4)P3 => myo-inositol	K01106 K01107 K01109 K01092
M00132	Inositol phosphate metabolism, Ins(1,3,4)P3 => phytate	K00913 K01765 K00915 K10572
M00133	Polyamine biosynthesis, arginine => agmatine => putrescine => spermidine	K01583 K01584 K01585 K02626 K01480 K01611 K00797
M00134	Polyamine biosynthesis, arginine => ornithine => putrescine	K01476 K01581
M00135	GABA biosynthesis, eukaryotes, putrescine => GABA	K00657 K00274 K00128 K14085 K00149
M00136	GABA biosynthesis, prokaryotes, putrescine => GABA	K09470 K09471 K09472 K09473
M00137	Flavanone biosynthesis, phenylalanine => naringenin	K10775 K00487 K01904 K00660 K01859
M00138	Flavonoid biosynthesis, naringenin => pelargonidin	K00475 K13082 K05277
M00140	C1-unit interconversion, prokaryotes	K00600 K01491 K00300 K01500 K01938
M00141	C1-unit interconversion, eukaryotes	K00600 K00288 K13403 K13402
M00142	NADH:ubiquinone oxidoreductase, mitochondria	K03878 K03879 K03880 K03881 K03882 K03883 K03884
M00143	NADH dehydrogenase (ubiquinone) Fe-S protein/flavoprotein complex, mitochondria	K03934 K03935 K03936 K03937 K03938 K03939 K03940 K03941 K03942 K03943 K03944
M00144	NADH:quinone oxidoreductase, prokaryotes	K00330 K00331 K00332 K00333 K00331 K13378 K13380 K00334 K00335 K00336 K00337 K00338 K00339 K00340 K00341 K00342 K00343
M00145	NAD(P)H:quinone oxidoreductase, chloroplasts and cyanobacteria	K05574 K05582 K05581 K05579 K05572 K05580 K05578 K05576 K05577 K05575 K05573 K05583 K05584 K05585
M00146	NADH dehydrogenase (ubiquinone) 1 alpha subcomplex	K03945 K03946 K03947 K03948 K03949 K03950 K03951 K03952 K03953 K03954 K03955 K03956 K11352 K11353
M00147	NADH dehydrogenase (ubiquinone) 1 beta subcomplex	K03957 K03958 K03959 K03960 K03961 K03962 K03963 K03964 K03965 K03966 K11351 K03967 K03968
M00148	Succinate dehydrogenase (ubiquinone)	K00236 K00237 K00234 K00235
M00149	Succinate dehydrogenase, prokaryotes	K00241 K00242 K18859 K18860 K00239 K00240
M00150	Fumarate reductase, prokaryotes	K00244 K00245 K00246 K00247
M00151	Cytochrome bc1 complex respiratory unit	K00412 K00413 K00410 K00411 K03886 K03887 K03888 K03890 K03891 K03889
M00152	Cytochrome bc1 complex	K00411 K00412 K00413 K00414 K00415 K00416 K00417 K00418 K00419 K00420
M00153	Cytochrome bd ubiquinol oxidase	K00425 K00426 K00424 K22501
M00154	Cytochrome c oxidase	K02257 K02262 K02256 K02261 K02263 K02264 K02265 K02266 K02267 K02268 K02270 K02271 K02272 K02273 K02258 K02259 K02260
M00155	Cytochrome c oxidase, prokaryotes	K02275 K02274 K02276 K15408 K02277
M00156	Cytochrome c oxidase, cbb3-type	K00404 K00405 K15862 K00407 K00406
M00157	F-type ATPase, prokaryotes and chloroplasts	K02111 K02112 K02113 K02114 K02115 K02108 K02109 K02110
M00158	F-type ATPase, eukaryotes	K02132 K02133 K02136 K02134 K02135 K02137 K02126 K02127 K02128 K02138 K02129 K01549 K02130 K02139 K02140 K02141 K02131 K02142 K02143 K02125
M00159	V/A-type ATPase, prokaryotes	K02117 K02118 K02119 K02120 K02121 K02122 K02107 K02123 K02124
M00160	V-type ATPase, eukaryotes	K02145 K02147 K02148 K02149 K02150 K02151 K02152 K02144 K02154 K03661 K02155 K02146 K02153 K03662
M00161	Photosystem II	K02703 K02706 K02705 K02704 K02707 K02708
M00162	Cytochrome b6f complex	K02635 K02637 K02634 K02636 K02642 K02643 K03689 K02640
M00163	Photosystem I	K02689 K02690 K02691 K02692 K02693 K02694
M00165	Reductive pentose phosphate cycle (Calvin cycle)	K00855 K01601 K01602 K00927 K05298 K00150 K00134 K01623 K01624 K03841 K02446 K11532 K01086 K00615 K01623 K01624 K01100 K11532 K01086 K00615 K01807 K01808
M00166	Reductive pentose phosphate cycle, ribulose-5P => glyceraldehyde-3P	K00855 K01601 K01602 K00927 K05298 K00150 K00134
M00167	Reductive pentose phosphate cycle, glyceraldehyde-3P => ribulose-5P	K01623 K01624 K03841 K02446 K11532 K01086 K00615 K01623 K01624 K01100 K11532 K01086 K00615 K01807 K01808
M00168	CAM (Crassulacean acid metabolism), dark	K01595 K00025 K00026 K00024
M00169	CAM (Crassulacean acid metabolism), light	K00029 K01006
M00170	C4-dicarboxylic acid cycle, phosphoenolpyruvate carboxykinase type	K01595 K14454 K14455 K01610
M00171	C4-dicarboxylic acid cycle, NAD - malic enzyme type	K01595 K14454 K14455 K00025 K00026 K00028 K00814 K14272 K01006
M00172	C4-dicarboxylic acid cycle, NADP - malic enzyme type	K01595 K00051 K00029 K01006
M00173	Reductive citrate cycle (Arnon-Buchanan cycle)	K00169 K00170 K00171 K00172 K03737 K01007 K01006 K01595 K01959 K01960 K01958 K00024 K01676 K01679 K01677 K01678 K00239 K00240 K00241 K00242 K00244 K00245 K00246 K00247 K18556 K18557 K18558 K18559 K18560 K01902 K01903 K00174 K00175 K00177 K00176 K00031 K01681 K01682 K15230 K15231 K15232 K15233 K15234
M00174	Methane oxidation, methanotroph, methane => formaldehyde	K10944 K10945 K10946 K16157 K16158 K16159 K16160 K16161 K16162 K14028 K14029 K23995
M00175	Nitrogen fixation, nitrogen => ammonia	K02588 K02586 K02591 K00531 K22896 K22897 K22898 K22899
M00176	Assimilatory sulfate reduction, sulfate => H2S	K13811 K00958 K00860 K00955 K00957 K00956 K00957 K00860 K00390 K00380 K00381 K00392
M00307	Pyruvate oxidation, pyruvate => acetyl-CoA	K00163 K00161 K00162 K00627 K00382 K13997 K00169 K00170 K00171 K00172 K00189 K03737
M00308	Semi-phosphorylative Entner-Doudoroff pathway, gluconate => glycerate-3P	K05308 K00874 K01625 K00134 K00927 K00131 K18978
M00309	Non-phosphorylative Entner-Doudoroff pathway, gluconate/galactonate => glycerate	K05308 K11395 K18127 K18020 K18021 K18022 K18128 K03738
M00338	Cysteine biosynthesis, homocysteine + serine => cysteine	K01697 K10150 K01758
M00344	Formaldehyde assimilation, xylulose monophosphate pathway	K17100 K00863 K01624 K03841
M00345	Formaldehyde assimilation, ribulose monophosphate pathway	K08093 K13812 K08094 K13831 K00850 K16370 K01624
M00346	Formaldehyde assimilation, serine pathway	K00600 K00830 K00018 K11529 K01689 K01595 K00024 K08692 K14067 K08691
M00356	Methanogenesis, methanol => methane	K14080 K04480 K14081 K00399 K00401 K00402 K22480 K22481 K22482 K03388 K03389 K03390 K08264 K08265 K03388 K03389 K03390 K14127 K14126 K14128 K22516 K00125
M00357	Methanogenesis, acetate => methane	K00925 K00625 K01895 K00193 K00197 K00194 K00577 K00578 K00579 K00580 K00581 K00582 K00583 K00584 K00399 K00401 K00402 K22480 K22481 K22482 K03388 K03389 K03390 K08264 K08265 K03388 K03389 K03390 K14127 K14126 K14128 K22516 K00125
M00358	Coenzyme M biosynthesis	K08097 K05979 K05884 K13039 K06034
M00363	EHEC pathogenicity signature, Shiga toxin	K11006 K11007
M00364	C10-C20 isoprenoid biosynthesis, bacteria	K01823 K00795 K13789 K13787
M00365	C10-C20 isoprenoid biosynthesis, archaea	K01823 K13787
M00366	C10-C20 isoprenoid biosynthesis, plants	K01823 K14066 K00787 K13789
M00367	C10-C20 isoprenoid biosynthesis, non-plant eukaryotes	K01823 K00787 K00804
M00368	Ethylene biosynthesis, methionine => ethylene	K00789 K01762 K20772 K05933
M00369	Cyanogenic glycoside biosynthesis, tyrosine => dhurrin	K13027 K13029 K13030
M00370	Glucosinolate biosynthesis, tryptophan => glucobrassicin	K11812 K11813 K11818 K11819 K11820 K11821
M00371	Castasterone biosynthesis, campesterol => castasterone	K09587 K12639 K09588 K09591 K12637 K12638 K20623 K09590 K12640
M00372	Abscisic acid biosynthesis, beta-carotene => abscisic acid	K15746 K15747 K09838 K14594 K09840 K09841 K09842
M00373	Ethylmalonyl pathway	K00626 K00023 K17865 K14446 K14447 K14448 K14449 K08691 K14451 K01965 K01966 K05606 K01847
M00374	Dicarboxylate-hydroxybutyrate cycle	K00169 K00170 K00171 K00172 K01007 K01595 K00024 K01677 K01678 K00239 K00240 K00241 K18860 K01902 K01903 K15038 K15017 K14465 K14467 K18861 K14534 K15016 K00626
M00375	Hydroxypropionate-hydroxybutylate cycle	K01964 K15037 K15036 K15017 K15039 K15018 K15019 K15020 K05606 K01848 K01849 K15038 K15017 K14465 K14466 K18861 K14534 K15016 K00626
M00376	3-Hydroxypropionate bi-cycle	K02160 K01961 K01962 K01963 K14468 K14469 K15052 K05606 K01847 K01848 K01849 K14471 K14472 K00239 K00240 K00241 K01679 K08691 K14449 K14470 K09709
M00377	Reductive acetyl-CoA pathway (Wood-Ljungdahl pathway)	K00198 K05299 K15022 K22015 K25123 K25124 K01938 K01491 K01500 K00297 K25007 K25008 K15023 K14138 K00197 K00194
M00378	F420 biosynthesis, archaea	K11780 K11781 K14941 K11212 K12234
M00415	Fatty acid elongation in endoplasmic reticulum	K10247 K10205 K10248 K10249 K10244 K10203 K10250 K15397 K10245 K10246 K10251 K10703 K10258
M00416	Cytochrome aa3-600 menaquinol oxidase	K02827 K02826 K02828 K02829
M00417	Cytochrome o ubiquinol oxidase	K02297 K02298 K02299 K02300
M00418	Toluene degradation, anaerobic, toluene => benzoyl-CoA	K07540 K07543 K07544 K07545 K07546 K07547 K07548 K07549 K07550
M00419	Cymene degradation, p-cymene => p-cumate	K10616 K18293 K10617 K10618
M00422	Acetyl-CoA pathway, CO2 => acetyl-CoA	K00192 K00195 K00193 K00197 K00194
M00432	Leucine biosynthesis, 2-oxoisovalerate => 2-oxoisocaproate	K01649 K01702 K01703 K01704 K00052
M00433	Lysine biosynthesis, 2-oxoglutarate => 2-oxoadipate	K01655 K17450 K01705 K16792 K16793 K05824
M00525	Lysine biosynthesis, acetyl-DAP pathway, aspartate => lysine	K00928 K00133 K01714 K00215 K05822 K00841 K05823 K01778 K01586
M00526	Lysine biosynthesis, DAP dehydrogenase pathway, aspartate => lysine	K00928 K12524 K12525 K12526 K00133 K01714 K00215 K03340 K01586 K12526
M00527	Lysine biosynthesis, DAP aminotransferase pathway, aspartate => lysine	K00928 K12524 K12525 K12526 K00133 K01714 K00215 K10206 K01778 K01586 K12526
M00528	Nitrification, ammonia => nitrite	K10944 K10945 K10946 K10535
M00529	Denitrification, nitrate => nitrogen	K00370 K00371 K00374 K02567 K02568 K00368 K15864 K04561 K02305 K00376
M00530	Dissimilatory nitrate reduction, nitrate => ammonia	K00370 K00371 K00374 K02567 K02568 K00362 K00363 K03385 K15876
M00531	Assimilatory nitrate reduction, nitrate => ammonia	K00367 K10534 K00372 K00360 K00366 K17877
M00532	Photorespiration	K01601 K01602 K19269 K11517 K03781 K14272 K00600 K00830 K15893 K15919 K15918 K00281 K00605 K00382 K02437
M00533	Homoprotocatechuate degradation, homoprotocatechuate => 2-oxohept-3-enedioate	K00455 K00151 K01826 K05921
M00534	Naphthalene degradation, naphthalene => salicylate	K14579 K14580 K14578 K14581 K14582 K14583 K14584 K14585 K00152
M00535	Isoleucine biosynthesis, pyruvate => 2-oxobutanoate	K09011 K01703 K01704 K00052
M00537	Xylene degradation, xylene => methylbenzoate	K15757 K15758 K00055 K00141
M00538	Toluene degradation, toluene => benzoate	K15760 K15761 K15762 K15763 K15764 K15765 K00055 K00141
M00539	Cumate degradation, p-cumate => 2-oxopent-4-enoate + 2-methylpropanoate	K10619 K16303 K16304 K18227 K10620 K10621 K10622 K10623
M00540	Benzoate degradation, cyclohexanecarboxylic acid =>pimeloyl-CoA	K04116 K04117 K07534 K07535 K07536
M00541	Benzoyl-CoA degradation, benzoyl-CoA => 3-hydroxypimeloyl-CoA	K04112 K04113 K04114 K04115 K19515 K19516 K07537 K07538 K07539
M00542	EHEC/EPEC pathogenicity signature, T3SS and effectors	K03221 K03219 K03222 K03226 K03227 K03228 K03229 K03230 K03224 K03225 K12784 K12787 K12785 K12786 K12788 K16041 K16042
M00543	Biphenyl degradation, biphenyl => 2-oxopent-4-enoate + benzoate	K08689 K15750 K18087 K18088 K08690 K00462 K10222
M00544	Carbazole degradation, carbazole => 2-oxopent-4-enoate + anthranilate	K15751 K15752 K15753 K15754 K15755 K15756
M00545	Trans-cinnamate degradation, trans-cinnamate => acetyl-CoA	K05708 K05709 K05710 K00529 K05711 K05712 K05713 K05714 K02554 K01666 K04073
M00546	Purine degradation, xanthine => urea	K00106 K00087 K13479 K13480 K13481 K13482 K11177 K11178 K13483 K00365 K16838 K16839 K22879 K13484 K07127 K13485 K16838 K16840 K01466 K16842 K01477
M00547	Benzene/toluene degradation, benzene => catechol / toluene => 3-methylcatechol	K03268 K16268 K18089 K18090 K16269
M00548	Benzene degradation, benzene => catechol	K16249 K16243 K16244 K16242 K16245 K16246
M00549	Nucleotide sugar biosynthesis, glucose => UDP-glucose	K00844 K00845 K25026 K12407 K00886 K01835 K15779 K15778 K00963 K12447
M00550	Ascorbate degradation, ascorbate => D-xylulose-5P	K02821 K02822 K03475 K03476 K03078 K03079 K03077
M00551	Benzoate degradation, benzoate => catechol / methylbenzoate => methylcatechol	K05549 K05550 K05784 K05783
M00552	D-galactonate degradation, De Ley-Doudoroff pathway, D-galactonate => glycerate-3P	K01684 K00883 K01631 K00134 K00927
M00554	Nucleotide sugar biosynthesis, galactose => UDP-galactose	K00849 K00965
M00555	Betaine biosynthesis, choline => betaine	K17755 K00108 K11440 K00499 K00130 K14085
M00563	Methanogenesis, methylamine/dimethylamine/trimethylamine => methane	K14082 K16177 K16176 K16179 K16178 K14084 K14083 K00399 K00401 K00402 K22480 K22481 K22482 K03388 K03389 K03390 K08264 K08265 K03388 K03389 K03390 K14127 K14126 K14128 K22516 K00125
M00564	Helicobacter pylori pathogenicity signature, cagA pathogenicity island	K15842 K12086 K12087 K12088 K12089 K12090 K03196 K12091 K12092 K12093 K12094 K12095 K12096 K12097 K12098 K12099 K12100 K12101 K12102 K12103 K12104 K12105 K12106 K12107 K12108 K12109 K12110
M00565	Trehalose biosynthesis, D-glucose 1P => trehalose	K00975 K00703 K00700 K16149 K01214 K06044 K01236
M00567	Methanogenesis, CO2 => methane	K00200 K00201 K00202 K00203 K11261 K00205 K11260 K00204 K00672 K01499 K00319 K13942 K00320 K00577 K00578 K00579 K00580 K00581 K00582 K00583 K00584 K00399 K00401 K00402 K22480 K22481 K22482 K03388 K03389 K03390 K08264 K08265 K03388 K03389 K03390 K14127 K14126 K14128 K22516 K00125
M00568	Catechol ortho-cleavage, catechol => 3-oxoadipate	K03381 K01856 K03464 K01055 K14727
M00569	Catechol meta-cleavage, catechol => acetyl-CoA / 4-methylcatechol => propanoyl-CoA	K00446 K07104 K10217 K01821 K01617 K10216 K18364 K02554 K18365 K01666 K18366 K04073
M00570	Isoleucine biosynthesis, threonine => 2-oxobutanoate => isoleucine	K17989 K01754 K01652 K01653 K11258 K00053 K01687 K00826
M00572	Pimeloyl-ACP biosynthesis, BioC-BioH pathway, malonyl-ACP => pimeloyl-ACP	K02169 K00647 K09458 K00059 K02372 K00208 K02170 K09789 K19560 K19561
M00573	Biotin biosynthesis, BioI pathway, long-chain-acyl-ACP => pimeloyl-ACP => biotin	K16593 K00652 K19563 K01935 K01012
M00574	Pertussis pathogenicity signature, pertussis toxin	K11023 K11024 K11025 K11026 K11027
M00575	Pertussis pathogenicity signature, T1SS	K22944 K11004 K07389 K11003 K12340
M00576	ETEC pathogenicity signature, heat-labile and heat-stable enterotoxins	K10928 K10929 K16883 K16884
M00577	Biotin biosynthesis, BioW pathway, pimelate => pimeloyl-CoA => biotin	K01906 K00652 K00833 K19563 K01935 K01012
M00579	Phosphate acetyltransferase-acetate kinase pathway, acetyl-CoA => acetate	K00625 K13788 K15024 K00925
M00580	Pentose phosphate pathway, archaea, fructose 6P => ribose 5P	K08094 K08093 K13812 K13831 K01807
M00595	Thiosulfate oxidation by SOX complex, thiosulfate => sulfate	K17222 K17223 K17224 K17225 K22622 K17226 K17227
M00596	Dissimilatory sulfate reduction, sulfate => H2S	K00958 K00394 K00395 K11180 K11181
M00597	Anoxygenic photosystem II	K08928 K08929
M00598	Anoxygenic photosystem I	K08940 K08941 K08942 K08943
M00608	2-Oxocarboxylic acid chain extension, 2-oxoglutarate => 2-oxoadipate => 2-oxopimelate => 2-oxosuberate	K10977 K16792 K16793 K10978
M00609	Cysteine biosynthesis, methionine => cysteine	K00789 K17462 K01243 K07173 K17216 K17217
M00615	Nitrate assimilation	K02575 K15576 K15577 K15578 K15579
M00616	Sulfate-sulfur assimilation	K02048 K23163 K02046 K02047 K02045
M00620	Incomplete reductive citrate cycle, acetyl-CoA => oxoglutarate	K00169 K00170 K00171 K00172 K01959 K01960 K00024 K01677 K01678 K18209 K18210 K01902 K01903 K00174 K00175 K00176 K00177
M00622	Nicotinate degradation, nicotinate => fumarate	K18029 K18030 K14974 K18028 K15357 K13995 K01799
M00623	Phthalate degradation, phthalate => protocatechuate	K18068 K18069 K18067 K04102
M00624	Terephthalate degradation, terephthalate => 3,4-dihydroxybenzoate	K18074 K18075 K18077 K18076
M00625	Methicillin resistance	K02547 K02546 K02545
M00627	beta-Lactam resistance, Bla system	K02172 K02171 K18766 K17836
M00630	D-Galacturonate degradation (fungi), D-galacturonate => glycerol	K18106 K19634 K18102 K18103 K18107
M00631	D-Galacturonate degradation (bacteria), D-galacturonate => pyruvate + D-glyceraldehyde 3P	K01812 K00041 K01685 K16849 K16850 K00874 K01625 K17463
M00632	Galactose degradation, Leloir pathway, galactose => alpha-D-glucose-1P	K01785 K00849 K00965 K01784
M00633	Semi-phosphorylative Entner-Doudoroff pathway, gluconate/galactonate => glycerate-3P	K05308 K18126 K11395 K00131 K18978
M00636	Phthalate degradation, phthalate => protocatechuate	K18251 K18252 K18253 K18254 K18255 K18256
M00637	Anthranilate degradation, anthranilate => catechol	K05599 K05600 K11311 K16319 K16320 K18248 K18249
M00638	Salicylate degradation, salicylate => gentisate	K18242 K18243 K14578 K14581
M00639	Multidrug resistance, efflux pump MexCD-OprJ	K18294 K18295 K18296 K08721
M00641	Multidrug resistance, efflux pump MexEF-OprN	K18297 K18298 K18299 K18300
M00642	Multidrug resistance, efflux pump MexJK-OprM	K18301 K18302 K18303 K18139
M00643	Multidrug resistance, efflux pump MexXY-OprM	K18129 K18094 K18095 K18139
M00649	Multidrug resistance, efflux pump AdeABC	K18143 K18144 K18145 K18146 K18147
M00651	Vancomycin resistance, D-Ala-D-Lac type	K18345 K18344 K07260 K18346 K18351 K18352 K18354 K18353 K18347 K15739 K08641
M00652	Vancomycin resistance, D-Ala-D-Ser type	K18350 K18349 K18348 K18856 K18866
M00660	Xanthomonas spp. pathogenicity signature, T3SS and effectors	K03222 K03226 K03227 K03228 K03229 K03230 K03224 K03225 K03223 K18374 K18376 K18373 K18375 K18377 K18378 K18379 K18380 K18381
M00661	Paspaline biosynthesis, geranylgeranyl-PP + indoleglycerol phosphate => paspaline	K18385 K18386 K18387
M00664	Nodulation	K14658 K14659 K14666 K14657
M00672	Penicillin biosynthesis, aminoadipate + cycteine + valine => penicillin	K12743 K04126 K10852
M00673	Cephamycin C biosynthesis, aminoadipate + cycteine + valine => cephamycin C	K12743 K04126 K04127 K12744 K12745 K04128 K18062 K18063
M00674	Clavaminate biosynthesis, arginine + glyceraldehyde-3P => clavaminate	K12673 K12674 K12675 K12676
M00675	Carbapenem-3-carboxylate biosynthesis, pyrroline-5-carboxylate + malonyl-CoA => carbapenem-3-carboxylate	K18317 K18316 K18315
M00696	Multidrug resistance, efflux pump AcrEF-TolC	K18140 K18141 K18142 K12340
M00697	Multidrug resistance, efflux pump MdtEF-TolC	K07690 K18898 K18899 K12340
M00698	Multidrug resistance, efflux pump BpeEF-OprC	K18900 K18901 K18902 K18903
M00700	Multidrug resistance, efflux pump AbcA	K18906 K18907 K18104
M00702	Multidrug resistance, efflux pump NorB	K18906 K18907 K08170
M00704	Tetracycline resistance, efflux pump Tet38	K18906 K08168
M00705	Multidrug resistance, efflux pump MepA	K18909 K18908
M00714	Multidrug resistance, efflux pump QacA	K18938 K08167
M00718	Multidrug resistance, efflux pump MexAB-OprM	K18131 K03585 K18138 K18139
M00725	Cationic antimicrobial peptide (CAMP) resistance, dltABCD operon	K19077 K19078 K03367 K03739 K14188 K03740
M00726	Cationic antimicrobial peptide (CAMP) resistance, lysyl-phosphatidylglycerol (L-PG) synthase MprF	K19077 K19078 K14205
M00730	Cationic antimicrobial peptide (CAMP) resistance, VraFG transporter	K19077 K19078 K19079 K19080
M00736	Nocardicin A biosynthesis, L-pHPG + arginine + serine => nocardicin A	K19102 K19103 K05375 K19104 K19105 K19106
M00740	Methylaspartate cycle	K01647 K01681 K00031 K00261 K19268 K01846 K04835 K19280 K14449 K19281 K19282 K00024
M00741	Propanoyl-CoA metabolism, propanoyl-CoA => succinyl-CoA	K01965 K01966 K11263 K18472 K19312 K22568 K01964 K15036 K15037 K05606 K01847 K01848 K01849
M00744	Cationic antimicrobial peptide (CAMP) resistance, protease PgtE	K07637 K07660 K08477
M00745	Imipenem resistance, repression of porin OprD	K18072 K18073 K07644 K07665 K18297 K18093
M00746	Multidrug resistance, repression of porin OmpF	K13632 K18513 K09476
M00761	Undecaprenylphosphate alpha-L-Ara4N biosynthesis, UDP-GlcA => undecaprenyl phosphate alpha-L-Ara4N	K10011 K07806 K10012 K13014
M00763	Ornithine biosynthesis, mediated by LysW, glutamate => ornithine	K05826 K19412 K05828 K05829 K05830 K05831
M00769	Multidrug resistance, efflux pump MexPQ-OpmE	K18304 K19591 K19595 K19594 K19593
M00773	Tylosin biosynthesis, methylmalonyl-CoA + malonyl-CoA => tylactone => tylosin	K15988 K24555 K24556 K24557 K24558 K15989 K15990 K15992 K15991 K15993 K15994 K15995 K15996
M00774	Erythromycin biosynthesis, propanoyl-CoA + methylmalonyl-CoA => deoxyerythronolide B => erythromycin A/B	K10817 K24563 K24564 K14366 K14367 K14368 K15997 K14370 K14369
M00775	Oleandomycin biosynthesis, malonyl-CoA + methylmalonyl-CoA => 8,8a-deoxyoleandolide => oleandomycin	K16007 K24565 K24566 K16008 K16009 K13320 K16010
M00776	Pikromycin/methymycin biosynthesis, methylmalonyl-CoA + malonyl-CoA => narbonolide/10-deoxymethynolide => pikromycin/methymycin	K16000 K16001 K16002 K16003 K16004 K16005 K16006
M00777	Avermectin biosynthesis, 2-methylbutanoyl-CoA/isobutyryl-CoA => 6,8a-Seco-6,8a-deoxy-5-oxoavermectin 1a/1b aglycone => avermectin A1a/B1a/A1b/B1b	K14371 K24567 K24568 K24569 K14372 K14373 K14374 K14375
M00778	Type II polyketide backbone biosynthesis, acyl-CoA + malonyl-CoA => polyketide	K05551 K05552 K05553 K12420 K05554 K14249 K15884 K15885 K05555 K14250 K15886
M00779	Dihydrokalafungin biosynthesis, octaketide => dihydrokalafungin	K05556 K14626 K14627 K14628 K14629 K14630 K14631 K14632
M00780	Tetracycline/oxytetracycline biosynthesis, pretetramide => tetracycline/oxytetracycline	K14251 K14252 K14253 K14254 K14255 K14256 K21301
M00781	Nogalavinone/aklavinone biosynthesis, deoxynogalonate/deoxyaklanonate => nogalavinone/aklavinone	K15941 K15942 K15943 K15944
M00782	Mithramycin biosynthesis, 4-demethylpremithramycinone => mithramycin	K15959 K15960 K15961 K15963 K15964 K15965 K15966 K15967
M00783	Tetracenomycin C/8-demethyltetracenomycin C biosynthesis, tetracenomycin F2 => tetracenomycin C/8-demethyltetracenomycin C	K15968 K15969 K15886 K15970 K15971 K15972
M00784	Elloramycin biosynthesis, 8-demethyltetracenomycin C => elloramycin A	K19566 K19567 K19568 K19569 K19570
M00785	Cycloserine biosynthesis, arginine/serine => cycloserine	K19741 K19723 K19726 K19725 K19724 K19727
M00786	Fumitremorgin alkaloid biosynthesis, tryptophan + proline => fumitremorgin C/A	K18281 K14132 K17475 K18280 K17827 K17826 K14134 K17825 K18279
M00787	Bacilysin biosynthesis, prephenate => bacilysin	K19546 K19547 K19550 K19549 K19548 K13037
M00788	Terpentecin biosynthesis, GGAP => terpentecin	K19835 K19834
M00789	Rebeccamycin biosynthesis, tryptophan => rebeccamycin	K14266 K19884 K19885 K19886 K19887 K19888 K19889
M00790	Pyrrolnitrin biosynthesis, tryptophan => pyrrolnitrin	K14266 K19981 K14257 K19982
M00793	dTDP-L-rhamnose biosynthesis	K00973 K01710 K01790 K00067 K23987
M00794	dTDP-6-deoxy-D-allose biosynthesis	K13312 K13313
M00795	dTDP-beta-L-noviose biosynthesis	K19855 K12710 K17625
M00796	dTDP-D-mycaminose biosynthesis	K19853 K19854 K13307
M00797	dTDP-D-desosamine biosynthesis	K13308 K13309 K13310 K16436 K13311 K13326
M00798	dTDP-L-mycarose biosynthesis	K16435 K13315 K13317 K13316 K16438 K13318
M00799	dTDP-L-oleandrose biosynthesis	K16435 K13315 K16438 K19856 K19857
M00800	dTDP-L-megosamine biosynthesis	K16435 K16436 K13326 K16438 K13322
M00801	dTDP-L-olivose biosynthesis	K16435 K13327 K19858 K13319
M00802	dTDP-D-forosamine biosynthesis	K16435 K13327 K13328 K13329 K13330
M00803	dTDP-D-angolosamine biosynthesis	K16435 K19859 K16436 K13332
M00804	Complete nitrification, comammox, ammonia => nitrite => nitrate	K10944 K10945 K10946 K10535 K00370 K00371
M00805	Staurosporine biosynthesis, tryptophan => staurosporine	K20075 K20076 K20077 K20078 K20079 K20080 K20081 K20082
M00808	Violacein biosynthesis, tryptophan => violacein	K20086 K20087 K20088 K20089 K20090
M00810	Nicotine degradation, pyridine pathway, nicotine => 2,6-dihydroxypyridine/succinate semialdehyde	K19818 K19819 K19820 K19826 K19890 K19185 K19186 K19187 K19188 K20155
M00811	Nicotine degradation, pyrrolidine pathway, nicotine => succinate semialdehyde	K20170 K20169 K20170 K20158 K19700 K20171 K20172 K15359 K18276
M00814	Acarbose biosynthesis, sedoheptulopyranose-7P => acarbose	K19969 K19979 K19974 K20424 K20425 K20426 K20427 K20430
M00815	Validamycin A biosynthesis, sedoheptulopyranose-7P => validamycin A	K19969 K20431 K20432 K20433 K20434 K20435 K20436 K20437 K20438
M00819	Pentalenolactone biosynthesis, farnesyl-PP => pentalenolactone	K12250 K15907 K18056 K17747 K18091 K18057 K17476
M00823	Chlortetracycline biosynthesis, pretetramide => chlortetracycline	K14251 K14252 K14253 K14254 K14255 K14256 K21301 K14257 K21297
M00824	9-membered enediyne core biosynthesis, malonyl-CoA => 3-hydroxyhexadeca-4,6,8,10,12,14-hexaenoyl-ACP => 9-membered enediyne core	K15314 K21160 K21161 K21162 K21163 K21164 K21165 K21166 K21167
M00825	10-membered enediyne core biosynthesis, malonyl-CoA => 3-hydroxyhexadeca-4,6,8,10,12,14-hexaenoyl-ACP => 10-membered enediyne core	K15314 K21168 K21169 K21170 K21171 K21172 K21173 K21174
M00826	C-1027 benzoxazolinate moiety biosynthesis, chorismate => benzoxazolinyl-CoA	K20159 K21175 K20156 K21176 K21177 K21178 K21179
M00827	C-1027 beta-amino acid moiety biosynthesis, tyrosine => 3-chloro-4,5-dihydroxy-beta-phenylalanyl-PCP	K21183 K21181 K21182 K16431 K21184 K21185
M00828	Maduropeptin beta-hydroxy acid moiety biosynthesis, tyrosine => 3-(4-hydroxyphenyl)-3-oxopropanoyl-PCP	K21183 K21181 K21182 K21188
M00829	3,6-Dimethylsalicylyl-CoA biosynthesis, malonyl-CoA => 6-methylsalicylate => 3,6-dimethylsalicylyl-CoA	K15320 K21191 K21192
M00830	Neocarzinostatin naphthoate moiety biosynthesis, malonyl-CoA => 2-hydroxy-5-methyl-1-naphthoate => 2-hydroxy-7-methoxy-5-methyl-1-naphthoyl-CoA	K20422 K20420 K20421 K20423
M00831	Kedarcidin 2-hydroxynaphthoate moiety biosynthesis, malonyl-CoA => 3,6,8-trihydroxy-2-naphthoate => 3-hydroxy-7,8-dimethoxy-6-isopropoxy-2-naphthoyl-CoA	K21221 K21222 K21223 K21224 K21225
M00832	Kedarcidin 2-aza-3-chloro-beta-tyrosine moiety biosynthesis, azatyrosine => 2-aza-3-chloro-beta-tyrosyl-PCP	K21183 K21227 K21228 K16431 K21185
M00833	Calicheamicin biosynthesis, calicheamicinone => calicheamicin	K21254 K21255 K21256 K21257 K21258 K21259 K21260 K21261 K21262 K21263
M00834	Calicheamicin orsellinate moiety biosynthesis, malonyl-CoA => orsellinate-ACP => 5-iodo-2,3-dimethoxyorsellinate-ACP	K21254 K21255 K21256 K21257 K21258
M00835	Pyocyanine biosynthesis, chorismate => pyocyanine	K13063 K20261 K06998 K20260 K20262 K21103 K20940
M00836	Coenzyme F430 biosynthesis, sirohydrochlorin => coenzyme F430	K22011 K22012 K21610 K21611 K21612
M00837	Prodigiosin biosynthesis, L-proline => prodigiosin	K21780 K21781 K21782 K21783 K21784 K21785 K21786 K21428 K21778 K21779 K21787
M00838	Undecylprodigiosin biosynthesis, L-proline => undecylprodigiosin	K21780 K21781 K21782 K21783 K21784 K21785 K21786 K21791 K21792 K21793 K21787
M00840	Tetrahydrofolate biosynthesis, mediated by ribA and trpF, GTP => THF	K14652 K22100 K01633 K13941 K22099 K00287
M00841	Tetrahydrofolate biosynthesis, mediated by PTPS, GTP => THF	K01495 K22101 K13941 K11754 K13998
M00842	Tetrahydrobiopterin biosynthesis, GTP => BH4	K01495 K01737 K00072
M00843	L-threo-Tetrahydrobiopterin biosynthesis, GTP => L-threo-BH4	K01495 K01737 K17745
M00844	Arginine biosynthesis, ornithine => arginine	K00611 K01940 K01755 K14681
M00845	Arginine biosynthesis, glutamate => acetylcitrulline => arginine	K22478 K00145 K00821 K09065 K01438 K01940 K01755
M00846	Siroheme biosynthesis, glutamyl-tRNA => siroheme	K02492 K01845 K01698 K01749 K01719 K13542 K13543 K02302 K00589 K02303 K02496 K13542 K13543 K02304 K24866 K03794
M00847	Heme biosynthesis, archaea, siroheme => heme	K22225 K22226 K22227 K25033
M00848	Aurachin biosynthesis, anthranilate => aurachin A	K09460 K02078 K14245 K14246 K22798 K22799 K22800 K21272 K21271 K22801 K22802
M00849	C5 isoprenoid biosynthesis, mevalonate pathway, archaea	K00626 K01641 K00021 K00054 K00869 K17942 K25517 K09128 K25518 K03186 K18689 K18690 K22813 K06981 K01823
M00850	Vibrio cholerae pathogenicity signature, cholera toxins	K10928 K10929 K10954 K10952 K10953 K10948 K11018
M00851	Carbapenem resistance	K18768 K18970 K19316 K22346 K18794 K19318 K18971 K18793 K19319 K19320 K19321 K19322 K18972 K19211 K18976 K21277 K18782 K18781 K18780 K19099 K19216
M00852	Vibrio cholerae pathogenicity signature, toxin coregulated pilus	K10961 K10920 K10919 K10930 K10931 K10962 K10932 K10963 K10933 K10964 K10965 K10934 K10935 K10966
M00853	ETEC pathogenicity signature, colonization factors	K22850 K22851 K22852 K22853 K22854
M00854	Glycogen biosynthesis, glucose-1P => glycogen/starch	K00963 K00693 K00750 K16150 K16153 K13679 K20812 K00975 K00703 K13679 K20812 K00700 K16149
M00855	Glycogen degradation, glycogen => glucose-6P	K00688 K16153 K01196 K00705 K22451 K02438 K01200 K15779 K01835 K15778
M00856	Salmonella enterica pathogenicity signature, typhoid toxin	K11014 K11023 K19298 K22918
M00857	Salmonella enterica pathogenicity signature, Vi antigen	K22914 K22926 K22925 K22915 K22916 K22917 K22924 K22921 K22923 K22922
M00859	Bacillus anthracis pathogenicity signature, anthrax toxin	K11030 K08645 K11029
M00860	Bacillus anthracis pathogenicity signature, polyglutamic acid capsule biosynthesis	K22976 K22977 K22980 K07282 K22116 K01932 K22981
M00861	beta-Oxidation, peroxisome, VLCFA	K00232 K12405 K07513 K08764
M00862	beta-Oxidation, peroxisome, tri/dihydroxycholestanoyl-CoA => choloyl/chenodeoxycholoyl-CoA	K10214 K12405 K08764
M00866	KDO2-lipid A biosynthesis, Raetz pathway, non-LpxL-LpxM type	K00677 K02535 K16363 K02536 K03269 K09949 K00748 K00912 K02527 K02517 K09778
M00867	KDO2-lipid A modification pathway	K12977 K03760 K23082 K23083 K23159 K09953
M00868	Heme biosynthesis, animals and fungi, glycine => heme	K00643 K01698 K01749 K01719 K01599 K00228 K00231 K01772
M00872	O-glycan biosynthesis, mannose type (core M3)	K00728 K18207 K09654 K17547 K21031 K19872 K19873 K21052 K21032 K09668
M00873	Fatty acid biosynthesis in mitochondria, animals	K18660 K03955 K00645 K09458 K11539 K13370 K22540 K07512
M00874	Fatty acid biosynthesis in mitochondria, fungi	K11262 K03955 K00645 K09458 K00059 K22541 K07512
M00875	Staphyloferrin B biosynthesis, L-serine => staphyloferrin B	K23371 K21949 K21721 K23372 K23373 K23374 K23375
M00876	Staphyloferrin A biosynthesis, L-ornithine => staphyloferrin A	K21898 K23446 K23447
M00877	Kanosamine biosynthesis, glucose 6-phosphate => kanosamine	K18652 K18653 K18654
M00878	Phenylacetate degradation, phenylaxetate => acetyl-CoA/succinyl-CoA	K01912 K02609 K02610 K02611 K02612 K02613 K15866 K02618 K02615 K01692 K00074
M00879	Arginine succinyltransferase pathway, arginine => glutamate	K00673 K01484 K00840 K06447 K05526
M00880	Molybdenum cofactor biosynthesis, GTP => molybdenum cofactor	K03639 K03637 K20967 K03635 K21142 K03831 K03638 K03750 K15376
M00881	Lipoic acid biosynthesis, plants and bacteria, octanoyl-ACP => dihydrolipoyl-E2/H	K03801 K03644
M00882	Lipoic acid biosynthesis, eukaryotes, octanoyl-ACP => dihydrolipoyl-H	K23735 K03644
M00883	Lipoic acid biosynthesis, animals and bacteria, octanoyl-ACP => dihydrolipoyl-H => dihydrolipoyl-E2	K23735 K23734 K03644 K10105 K16869
M00884	Lipoic acid biosynthesis, octanoyl-CoA => dihydrolipoyl-E2	K23750 K03644
M00889	Puromycin biosynthesis, ATP => puromycin	K12628 K12629 K12630 K12631 K12632 K12633 K12634 K12635 K12636
M00890	Roseoflavin biosynthesis, FMN => roseoflavin	K22598 K22269
M00891	Ditryptophenaline biosynthesis, tryptophan + phenylalanine => ditryptophenaline	K23646 K23647 K21477
M00892	UDP-N-acetyl-D-glucosamine biosynthesis, eukaryotes, glucose => UDP-GlcNAc	K00844 K12407 K00845 K01810 K00820 K00621 K01836 K00972
M00893	Lovastatin biosynthesis, malonyl-CoA => lovastatin acid	K20981 K20982 K20985 K20980 K20984 K20983
M00894	Cannabidiol biosynthesis, malonyl-CoA => cannabidiol/dronabinol	K20503 K20508 K20502 K20501
M00895	Thiamine biosynthesis, prokaryotes, AIR (+ DXP/glycine) => TMP/TPP	K03148 K03154 K03151 K03153 K03149 K10810 K03147 K00941 K00788 K00946
M00896	Thiamine biosynthesis, archaea, AIR (+ NAD+) => TMP/TPP	K22699 K03147 K00941 K00788 K21220 K21219 K00946
M00897	Thiamine biosynthesis, plants, AIR (+ NAD+) => TMP/thiamine/TPP	K03146 K03147 K14153 K22911 K00949
M00898	Thiamine biosynthesis, pyridoxal-5P => TMP/thiamine/TPP	K03146 K18278 K00877 K14154 K00949
M00899	Thiamine salvage pathway, HMP/HET => TMP	K00878 K00941 K00788 K14153 K21219
M00900	Crocin biosynthesis, crocetin => crocin	K21371 K21354
M00901	Fumiquinazoline biosynthesis, tryptophan + alanine + anthranilate => fumiquinazoline	K23665 K23666 K23667 K23668
M00902	Podophyllotoxin biosynthesis, coniferyl alcohol => podophyllotoxin	K21568 K19650 K21207 K21203 K21205 K21204 K21202
M00903	Fosfomycin biosynthesis, phosphoenolpyruvate => fosfomycin	K23999 K09459 K12901 K12902 K24000 K12903
M00904	Dapdiamides biosynthesis, L-2,3-diaminopropanoate => dapdiamide A/B/C	K22113 K01957 K22114
M00905	Grixazone biosynthesis, aspartate 4-semialdehyde => grixazone B	K18287 K17835 K20204
M00906	Ethynylserine biosynthesis, lysine => ethynylserine	K23669 K23670 K23671 K23672 K23673
M00909	UDP-N-acetyl-D-glucosamine biosynthesis, prokaryotes, glucose => UDP-GlcNAc	K00845 K25026 K01810 K13810 K15916 K00820 K03431 K04042
M00910	Phenylalanine biosynthesis, chorismate => arogenate => phenylalanine	K01850 K15849 K05359
M00911	Riboflavin biosynthesis, fungi, GTP => riboflavin/FMN/FAD	K01497 K14654 K14655 K02858 K00794 K00793 K00861 K00953
M00912	NAD biosynthesis, tryptophan => quinolinate => NAD	K00453 K00463 K01432 K14263 K07130 K00486 K01556 K00452 K00767 K00969 K06210 K01916 K01950
M00913	Pantothenate biosynthesis, 2-oxoisovalerate/spermine => pantothenate	K00606 K00077 K13367 K00128 K01918
M00914	Coenzyme A biosynthesis, archaea, 2-oxoisovalerate => 4-phosphopantoate => CoA	K00606 K00077 K06982 K09722 K13038 K02201 K09735
M00915	Caffeine degradation, caffeine => xanthine	K21722 K21723 K21724
M00916	Pyridoxal-P biosynthesis, R5P + glyceraldehyde-3P + glutamine => pyridoxal-P	K06215 K08681
M00917	Phytosterol biosynthesis, squalene 2,3-epoxide => campesterol/sitosterol	K01853 K00559 K14423 K23558 K08246 K05917 K00222 K01824 K08242 K14424 K00227 K00213 K09828
M00918	Aerobactin biosynthesis, lysine => aerobactin	K03897 K03896 K03894 K03895
M00919	Ectoine degradation, ectoine => aspartate	K15783 K15784 K15785 K15786
M00921	Cyclooctatin biosynthesis, dimethylallyl-PP + isopentenyl-PP => cyclooctatin	K13787 K18686 K22997 K22998
M00922	CMP-Neu5Ac biosynthesis	K24257 K01654 K00983
M00923	UDP-L-FucNAm biosynthesis	K15894 K19068 K24258 K24259
M00924	Cobalamin biosynthesis, anaerobic, uroporphyrinogen III => sirohydrochlorin => cobyrinate a,c-diamide	K02302 K02303 K13542 K02304 K24866 K02190 K03795 K22011 K03394 K05934 K13541 K21479 K05936 K02189 K13541 K02188 K05895 K02191 K03399 K00595 K06042 K02224
M00925	Cobalamin biosynthesis, aerobic, uroporphyrinogen III => precorrin 2 => cobyrinate a,c-diamide	K02303 K13542 K03394 K13540 K02229 K05934 K13540 K13541 K05936 K02228 K05895 K00595 K06042 K02224 K02230 K09882 K09883
M00926	Heme biosynthesis, bacteria, glutamyl-tRNA => coproporphyrin III => heme	K02492 K01845 K01698 K01749 K01719 K13542 K01599 K00231 K01772 K00435
M00927	Gibberellin A12 biosynthesis, GAPP => GA12	K04120 K04121 K04122 K04123
M00928	Gibberellin A4/A1 biosynthesis, GA12/GA53 => GA4/GA1	K05282 K04124
M00929	Gibberellin A1 biosynthesis, GGPP => GA1	K20657 K21292 K12917 K12918 K12919
M00930	Menaquinone biosynthesis, futalosine pathway	K11782 K18285 K18286 K20810 K11783 K11784 K11785
M00931	Menaquinone biosynthesis, modified futalosine pathway	K11782 K18285 K18284 K11784 K11785
M00932	Phylloquinone biosynthesis, chorismate (+ phytyl-PP) => phylloquinol	K02552 K02551 K08680 K02549 K14759 K01911 K14760 K01661 K19222 K12073 K23094 K17872 K23095
M00933	Plastoquinone biosynthesis, homogentisate + solanesyl-PP => plastoquinol	K12501 K12502
M00934	Mycinamicin biosynthesis, malonyl-CoA + methylmalonyl-CoA => protomycinolide IV => mycinamicin II	K24528 K24559 K24560 K24561 K24562 K24529 K24292 K24530 K24531 K21540 K21539 K24390
M00935	Methanofuran biosynthesis	K09733 K19793 K07144 K18933 K06914 K07072
M00936	Melatonin biosynthesis, plants, tryptophan => serotonin => melatonin	K01593 K24541 K22450 K22588 K13066
M00937	Aflatoxin biosynthesis, malonyl-CoA => aflatoxin B1	K15316 K17643 K17644 K17645 K17652 K17646 K24440 K24855 K17648 K24439 K24856 K24438 K24857 K24858 K17649 K17650 K17651
M00938	Pyrimidine deoxyribonucleotide biosynthesis, UDP => dTTP	K00525 K00526 K10807 K10808 K00940 K18533 K01520 K00560 K13998 K03465 K00943
M00939	Pyrimidine degradation, uracil => 3-hydroxypropanoate	K09018 K09024 K09020 K09021 K09023 K09019 K16066
M00940	Flavanone biosynthesis, p-coumaroyl-CoA => liquiritigenin	K00660 K08243 K01859
M00941	Isoflavone biosynthesis, liquiritigenin/naringenin => daidzein/genistein	K13257 K13258
M00942	Pterocarpan biosynthesis, daidzein => medicarpin	K13259 K13260 K05281 K13265 K25075
M00943	Reticuline biosynthesis, dopamine + 4HPAA => (S)-reticuline	K13382 K13383 K13384 K13385 K13386
M00944	Morphine biosynthesis, (S)-reticuline => morphine	K22093 K13391 K13392 K13393 K01742 K14975 K14976 K13394
M00945	Sanguinarine biosynthesis, (S)-reticuline => sanguinarine	K00307 K21070 K13395 K13396 K21692 K21693 K22089
M00946	Noscapine biosynthesis, (S)-reticuline => noscapine	K00307 K13397 K13395 K13396 K20621 K22094 K22095 K22096 K23157 K23158 K22097 K22098
M00947	D-Arginine racemization, D-arginine => L-arginine	K19746 K19744
M00948	Hydroxyproline degradation, trans-4-hydroxy-L-proline => 2-oxoglutarate	K12658 K21060 K22549 K21061 K22550 K21062 K13877
M00949	Staphylopine biosynthesis, L-histidine => staphylopine	K01780 K23120 K23122
M00950	Biotin biosynthesis, BioU pathway, pimeloyl-ACP/CoA => biotin	K00652 K25570 K01935 K01012
