# Supplementary material for: Hidden Links Between Skin Microbiome and Skin Imaging Phenome
Source: Genomics Proteomics Bioinformatics. 2024 Jun 7;22(4):qzae040. doi: 10.1093/gpbjnl/qzae040 (PMC11849492; doi:10.1093/gpbjnl/qzae040)
Supplement: qzae040_Supplementary_Data [file qzae040_supplementary_data.zip › Table S2.xlsx]

## Sheet: Table S2
Table S2 Correlations between skin imaging phenomes and microbial taxonomic and functional diversity
Note: Statistical significance was calculated using the Mann–Whitney–Wilcoxon test with FDR. A threshold for statistical significance is P < 0.05 and FDR < 0.1. KEGG, Kyoto Encyclopedia of Genes and Genomes; FDR, false discovery rate; KOs, KEGG Orthologs; PERMANOVA, permutational multivariate analysis of variance.
	Microbial species profiles (Bray–Curtis dissimilarity, PERMANOVA)			Microbial KO profiles (Bray–Curtis dissimilarity, PERMANOVA)			Shannon diversity of microbial species (Spearman correlation)			Shannon diversity of microbial KOs (Spearman correlation)
	R2	P	FDR	R2	P	FDR	R	P	FDR	R	P	FDR
Age	0.0196362	0.0002	0.0022	0.0144353	0.0093	0.0341	0.313153	5.35181e-07	2.9435e-06	0.264131	2.71201e-05	9.94405e-05
Lightening	0.0106847	0.0118	0.03245	0.0118931	0.0238	0.05236	-0.227897	0.00812069	0.000862552	-0.316235	4.07819e-07	2.243e-06
Sebum	0.0131514	0.0054	0.0198	0.031282	0.0001	0.0011	-0.193682	0.00227881	0.00501338	-0.14216	0.0257692	0.0404945
Porphyrins	0.00382044	0.2982	0.2982	0.0125963	0.0213	0.05236	-0.156793	0.000313655	0.0190014	-0.195382	0.00207997	0.00457594
Texture	0.00543842	0.1475	0.16225	0.00788884	0.0814	0.08954	-0.0843763	6.15761e-08	0.228761	-0.0661735	0.301258	0.301258
Melanin	0.0145869	0.0018	0.0099	0.0110176	0.0308	0.0564667	0.168418	0.0100963	0.0148879	0.144087	0.0238081	0.0404945
Pore	0.00901525	0.026	0.0572	0.0250193	0.0008	0.0044	0.336774	1.72142e-06	6.77337e-07	0.321677	2.50487e-07	2.243e-06
Pigment	0.00699238	0.0703	0.110471	0.00543877	0.1885	0.1885	0.29949	0.351077	6.31186e-06	0.20744	0.00106534	0.0029297
Wrinkle	0.00630504	0.0985	0.135437	0.0101387	0.0465	0.0639375	0.0597053	0.438621	0.386184	0.0933271	0.144425	0.198006
Hemoglobin	0.00567709	0.1247	0.152411	0.00948689	0.045	0.0639375	-0.0496041	0.187168	0.438621	0.0724589	0.257561	0.283317
UV spot	0.00776748	0.0469	0.0859833	0.00855668	0.0644	0.0787111	0.163743	0.0138192	0.0158655	0.089433	0.162005	0.198006
