# Supplementary material for: Hidden Links Between Skin Microbiome and Skin Imaging Phenome
Source: Genomics Proteomics Bioinformatics. 2024 Jun 7;22(4):qzae040. doi: 10.1093/gpbjnl/qzae040 (PMC11849492; doi:10.1093/gpbjnl/qzae040)
Supplement: qzae040_Supplementary_Data [file qzae040_supplementary_data.zip › Table S1.xlsx]

## Sheet: Table S1
Table S1 Feature importance in the establishment of skin age indices
Note: Chinese-SPM, Chinese-skin-phenome-microbiome; Chinese-SP, Chinese-skin-phenome; SPA, skin phenotype age; SMA, skin microbiome age; SIA, skin integration age; SD, standard error; UV, ultraviolet.
Table S1A SPA in Chinese-SP cohort
Features	Importance in five-fold cross-validation
	1	2	3	4	5	Mean	SD
Pore	23.2697	27.481	25.7153	25.8927	29.1425	26.3003	2.18889
Pigment	26.5876	22.8162	24.7889	25.7237	26.6609	25.3155	1.5905
UV spot	21.8987	21.5988	23.4225	24.5744	18.8337	22.0656	2.16944
Wrinkle	11.4738	9.73927	8.84266	9.94269	9.10964	9.82161	1.02669
Grease	7.53617	7.67145	6.9423	7.43471	7.25205	7.36734	0.282613
Whitening	6.47624	6.31104	4.19752	6.44945	5.66129	5.81911	0.965091
Poryphyrins	2.82593	1.44997	3.28538	3.15655	3.76458	2.89648	0.876048
Melanin	2.60825	3.55279	2.27288	2.95996	2.09315	2.6974	0.58179
Texture	2.29623	3.16224	2.05069	3.07012	2.71886	2.65963	0.481533
Hemoglobin	1.00711	1.62271	0.482949	1.01357	0.712891	0.967845	0.42796
Table S1B SPA in Chinese-SPM cohort
Features	Importance in five-fold cross-validation
	1	2	3	4	5	Mean	SD
Pore	34.1809	29.5545	31.7126	26.3575	29.5021	30.2615	2.90625
UV spot	26.1166	27.2844	23.671	23.1526	26.953	25.4355	1.90463
Pigment	21.5305	32.9624	19.9893	21.976	28.5874	25.0091	5.5353
Texture	12.523	11.9615	11.2794	11.2174	15.4779	12.4918	1.75308
Wrinkle	10.7228	16.232	7.83533	13.8107	7.58042	11.2363	3.76762
Lightening	13.2351	11.346	12.391	10.82	8.34044	11.2265	1.8641
Grease	9.0761	10.621	5.76742	11.8208	12.4392	9.94492	2.66477
Poryphyrins	6.92891	8.33036	8.16628	7.93122	6.58341	7.58804	0.782131
Melanin	5.72195	5.86124	7.53985	8.12393	5.86397	6.62218	1.12491
Hemoglobin	2.39923	3.68145	3.46829	3.0047	2.4588	3.00249	0.578247
Table S1C SMA in Chinese-SPM cohort
Features	Importance in five-fold cross-validation
	1	2	3	4	5	Mean	SD
Moraxella osloensis	3.07279	4.41867	3.1528	2.56584	3.82156	3.40633	0.720971
Streptococcus gordonii	2.3967	4.1799	2.56321	3.57815	3.45683	3.23496	0.743949
Streptococcus parasanguinis	3.94315	3.68987	1.9936	4.56056	1.46496	3.13043	1.33088
Neisseria sicca	3.02998	2.77824	2.55978	3.54617	2.91549	2.96593	0.368613
Neisseria mucosa	4.19214	2.65631	2.31072	1.7238	3.76479	2.92955	1.02508
Neisseria flavescens	2.5946	3.74046	2.56259	1.63686	3.17868	2.74264	0.784676
Dolosigranulum pigrum	2.19707	1.37467	2.38352	2.77474	3.00141	2.34628	0.628579
Enhydrobacter aerosaccus	2.86631	2.33665	2.70568	1.45688	2.26116	2.32534	0.546758
Cutibacterium granulosum	2.73478	2.0178	2.84762	1.82576	2.06555	2.2983	0.460548
Corynebacterium matruchotii	3.70577	2.27668	2.12167	0.803156	2.06346	2.19415	1.03066
Table S1D SIA in Chinese-SPM cohort
Features	Importance in five-fold cross-validation
	1	2	3	4	5	Mean	SD
Pore	7.86236	5.04721	8.26942	5.8307	6.80357	6.76265	1.35025
Pigment	3.78691	4.31463	4.42904	4.66613	6.55294	4.74993	1.05803
UV spot	3.86216	4.07263	4.17621	4.91848	6.68045	4.74199	1.15445
Streptococcus gordonii	1.8904	3.85499	2.85621	3.73507	2.58886	2.98511	0.820237
Streptococcus parasanguinis	3.5194	4.10305	1.88767	3.54169	0.936901	2.79774	1.32938
Neisseria sicca	2.85646	2.84235	2.56952	3.0596	1.98279	2.66214	0.417823
Neisseria flavescens	1.84215	3.65465	2.16196	1.99114	3.031	2.53618	0.77695
Moraxella osloensis	2.77435	2.68791	1.68983	2.05711	2.68369	2.37858	0.480399
Neisseria mucosa	3.19927	1.68231	2.08275	1.79308	2.55982	2.26345	0.623543
Corynebacterium matruchotii	3.484	2.01796	1.34981	1.02181	1.83487	1.94169	0.947686
