# Supplementary material for: Hidden Links Between Skin Microbiome and Skin Imaging Phenome
Source: Genomics Proteomics Bioinformatics. 2024 Jun 7;22(4):qzae040. doi: 10.1093/gpbjnl/qzae040 (PMC11849492; doi:10.1093/gpbjnl/qzae040)
Supplement: qzae040_Supplementary_Data [file qzae040_supplementary_data.zip › Table S6.xlsx]

## Sheet: Table S6
Table S6 Identification and annotation of the metagenome species
Note: MGS, metagenome species.
MGS	Classified at family level	Classified at genus level	Classified at species level	Taxonomic level of the MGS	Gene count	Proportion of genes with alignment length > 100 bp	Proportion of genes with > 75% alignment similarity	Proportion of genes mapped to the same family	Taxonomy at family level	Proportion of genes with > 85% alignment similarity	Proportion of genes mapped to the same genus	Taxonomy at genus level	Proportion of genes with > 95% alignment similarity	Proportion of genes mapped to the same species	Taxonomy at species level
MGS0001	FALSE	FALSE	FALSE	species	18057	0.911004	0.911004	0.386277	k Bacteria|p Firmicutes|c Bacilli|o Lactobacillales|f Streptococcaceae	0.911004	0.386111	k Bacteria|p Firmicutes|c Bacilli|o Lactobacillales|f Streptococcaceae|g Streptococcus	0.911004	0.134297	k Bacteria|p Actinobacteria|c Actinomycetia|o Corynebacteriales|f Corynebacteriaceae|g Corynebacterium|s Corynebacterium matruchotii
MGS0002	FALSE	FALSE	FALSE	species	15213	0.785381	0.785381	0.203576	k Bacteria|p Proteobacteria|c Alphaproteobacteria|o Hyphomicrobiales|f Methylobacteriaceae	0.785381	0.189246	k Bacteria|p Proteobacteria|c Alphaproteobacteria|o Hyphomicrobiales|f Methylobacteriaceae|g Methylorubrum	0.785381	0.14698	k Bacteria|p Proteobacteria|c Alphaproteobacteria|o Sphingomonadales|f Sphingomonadaceae|g Sphingopyxis|s Sphingopyxis sp. FD7
MGS0003	FALSE	FALSE	FALSE	species	13060	0.667152	0.667152	0.366233	k Bacteria|p Deinococcus-Thermus|c Deinococci|o Deinococcales|f Deinococcaceae	0.667152	0.366233	k Bacteria|p Deinococcus-Thermus|c Deinococci|o Deinococcales|f Deinococcaceae|g Deinococcus	0.667152	0.0980092	k Bacteria|p Deinococcus-Thermus|c Deinococci|o Deinococcales|f Deinococcaceae|g Deinococcus|s Deinococcus ficus
MGS0004	FALSE	FALSE	FALSE	species	10815	0.733981	0.733981	0.237725	k Eukaryota|p Ascomycota|c Saccharomycetes|o Saccharomycetales|f Saccharomycetaceae	0.733981	0.237633	k Eukaryota|p Ascomycota|c Saccharomycetes|o Saccharomycetales|f Saccharomycetaceae|g Saccharomyces	0.733981	0.237633	k Eukaryota|p Ascomycota|c Saccharomycetes|o Saccharomycetales|f Saccharomycetaceae|g Saccharomyces|s Saccharomyces cerevisiae
MGS0005	FALSE	FALSE	FALSE	species	9084	0.676134	0.676134	0.180207	k Bacteria|p Bacteroidetes|c Flavobacteriia|o Flavobacteriales|f Weeksellaceae	0.676134	0.167547	k Bacteria|p Proteobacteria|c Gammaproteobacteria|o Pseudomonadales|f Moraxellaceae|g Acinetobacter	0.676134	0.14443	k Bacteria|p Bacteroidetes|c Flavobacteriia|o Flavobacteriales|f Weeksellaceae|g Epilithonimonas|s Epilithonimonas vandammei
MGS0006	FALSE	FALSE	FALSE	species	7922	0.52209	0.52209	0.41896	k Bacteria|p Firmicutes|c Bacilli|o Bacillales|f Paenibacillaceae	0.52209	0.394471	k Bacteria|p Firmicutes|c Bacilli|o Bacillales|f Paenibacillaceae|g Brevibacillus	0.52209	0.306741	k Bacteria|p Firmicutes|c Bacilli|o Bacillales|f Paenibacillaceae|g Brevibacillus|s Brevibacillus choshinensis
MGS0007	FALSE	FALSE	FALSE	species	7648	0.8784	0.8784	0.672333	k Bacteria|p Proteobacteria|c Betaproteobacteria|o Burkholderiales|f Burkholderiaceae	0.8784	0.653373	k Bacteria|p Proteobacteria|c Betaproteobacteria|o Burkholderiales|f Burkholderiaceae|g Ralstonia	0.8784	0.609963	k Bacteria|p Proteobacteria|c Betaproteobacteria|o Burkholderiales|f Burkholderiaceae|g Ralstonia|s Ralstonia insidiosa
MGS0008	FALSE	FALSE	FALSE	unassigned	6625	0.139321	0.139321	0.0535849	k Eukaryota|p Basidiomycota|c Malasseziomycetes|o Malasseziales|f Malasseziaceae	0.139321	0.0535849	k Eukaryota|p Basidiomycota|c Malasseziomycetes|o Malasseziales|f Malasseziaceae|g Malassezia	0.139321	0.0535849	k Eukaryota|p Basidiomycota|c Malasseziomycetes|o Malasseziales|f Malasseziaceae|g Malassezia|s Malassezia restricta
MGS0009	FALSE	FALSE	FALSE	species	6306	0.803203	0.803203	0.366635	k Bacteria|p Proteobacteria|c Gammaproteobacteria|o Pseudomonadales|f Moraxellaceae	0.803203	0.353631	k Bacteria|p Proteobacteria|c Gammaproteobacteria|o Pseudomonadales|f Moraxellaceae|g Acinetobacter	0.803203	0.273073	k Bacteria|p Proteobacteria|c Gammaproteobacteria|o Pseudomonadales|f Moraxellaceae|g Acinetobacter|s Acinetobacter lwoffii
MGS0010	TRUE	TRUE	TRUE	species	6303	0.94574	0.94574	0.80311	k Eukaryota|p Basidiomycota|c Malasseziomycetes|o Malasseziales|f Malasseziaceae	0.94574	0.80311	k Eukaryota|p Basidiomycota|c Malasseziomycetes|o Malasseziales|f Malasseziaceae|g Malassezia	0.94574	0.80311	k Eukaryota|p Basidiomycota|c Malasseziomycetes|o Malasseziales|f Malasseziaceae|g Malassezia|s Malassezia restricta
MGS0011	FALSE	FALSE	FALSE	species	6117	0.710969	0.710969	0.237862	k Bacteria|p Proteobacteria|c Alphaproteobacteria|o Rhodobacterales|f Rhodobacteraceae	0.710969	0.223639	k Bacteria|p Proteobacteria|c Alphaproteobacteria|o Rhodobacterales|f Rhodobacteraceae|g Paracoccus	0.710969	0.223149	NA
MGS0012	FALSE	FALSE	FALSE	species	5807	0.907009	0.907009	0.670914	k Bacteria|p Actinobacteria|c Actinomycetia|o Corynebacteriales|f Tsukamurellaceae	0.907009	0.670914	k Bacteria|p Actinobacteria|c Actinomycetia|o Corynebacteriales|f Tsukamurellaceae|g Tsukamurella	0.907009	0.666781	k Bacteria|p Actinobacteria|c Actinomycetia|o Corynebacteriales|f Tsukamurellaceae|g Tsukamurella|s Tsukamurella tyrosinosolvens
MGS0013	FALSE	FALSE	FALSE	species	5738	0.723249	0.723249	0.252004	k Bacteria|p Proteobacteria|c Alphaproteobacteria|o Sphingomonadales|f Sphingomonadaceae	0.723249	0.242419	k Bacteria|p Proteobacteria|c Alphaproteobacteria|o Sphingomonadales|f Sphingomonadaceae|g Sphingopyxis	0.723249	0.159463	k Bacteria|p Proteobacteria|c Alphaproteobacteria|o Sphingomonadales|f Sphingomonadaceae|g Sphingopyxis|s Sphingopyxis fribergensis
MGS0014	FALSE	FALSE	FALSE	species	5603	0.870605	0.870605	0.299125	k Eukaryota|p Ascomycota|c Saccharomycetes|o Saccharomycetales|f Saccharomycetaceae	0.870605	0.299125	k Eukaryota|p Ascomycota|c Saccharomycetes|o Saccharomycetales|f Saccharomycetaceae|g Saccharomyces	0.870605	0.299125	k Eukaryota|p Ascomycota|c Saccharomycetes|o Saccharomycetales|f Saccharomycetaceae|g Saccharomyces|s Saccharomyces cerevisiae
MGS0015	FALSE	FALSE	FALSE	species	5337	0.711261	0.711261	0.262132	k Bacteria|p Proteobacteria|c Hydrogenophilalia|o Hydrogenophilales|f Hydrogenophilaceae	0.711261	0.262132	k Bacteria|p Proteobacteria|c Hydrogenophilalia|o Hydrogenophilales|f Hydrogenophilaceae|g Hydrogenophilus	0.711261	0.262132	k Bacteria|p Proteobacteria|c Hydrogenophilalia|o Hydrogenophilales|f Hydrogenophilaceae|g Hydrogenophilus|s Hydrogenophilus thermoluteolus
MGS0016	FALSE	FALSE	FALSE	species	5235	0.859981	0.859981	0.751098	k Bacteria|p Actinobacteria|c Actinomycetia|o Corynebacteriales|f Corynebacteriaceae	0.859981	0.751098	k Bacteria|p Actinobacteria|c Actinomycetia|o Corynebacteriales|f Corynebacteriaceae|g Corynebacterium	0.859981	0.350143	k Bacteria|p Actinobacteria|c Actinomycetia|o Corynebacteriales|f Corynebacteriaceae|g Corynebacterium|s Corynebacterium tuberculostearicum
MGS0017	TRUE	TRUE	TRUE	species	5030	0.989861	0.989861	0.989662	k Bacteria|p Proteobacteria|c Gammaproteobacteria|o Xanthomonadales|f Xanthomonadaceae	0.989861	0.988072	k Bacteria|p Proteobacteria|c Gammaproteobacteria|o Xanthomonadales|f Xanthomonadaceae|g Xanthomonas	0.989861	0.95666	k Bacteria|p Proteobacteria|c Gammaproteobacteria|o Xanthomonadales|f Xanthomonadaceae|g Xanthomonas|s Xanthomonas campestris
MGS0018	FALSE	FALSE	FALSE	species	4823	0.897989	0.897989	0.396019	k Bacteria|p Firmicutes|c Bacilli|o Lactobacillales|f Streptococcaceae	0.897989	0.396019	k Bacteria|p Firmicutes|c Bacilli|o Lactobacillales|f Streptococcaceae|g Streptococcus	0.897989	0.24238	k Bacteria|p Actinobacteria|c Actinomycetia|o Micrococcales|f Micrococcaceae|g Rothia|s Rothia mucilaginosa
MGS0019	FALSE	FALSE	FALSE	species	4492	0.779386	0.779386	0.376002	k Bacteria|p Bacteroidetes|c Flavobacteriia|o Flavobacteriales|f Weeksellaceae	0.779386	0.370436	k Bacteria|p Bacteroidetes|c Flavobacteriia|o Flavobacteriales|f Weeksellaceae|g Chryseobacterium	0.779386	0.142253	NA
MGS0020	FALSE	FALSE	FALSE	species	4345	0.897123	0.897123	0.766858	NA	0.897123	0.766858	NA	0.897123	0.766858	NA
MGS0021	TRUE	TRUE	TRUE	species	4213	0.983385	0.983385	0.968431	k Bacteria|p Proteobacteria|c Betaproteobacteria|o Burkholderiales|f Burkholderiaceae	0.983385	0.962734	k Bacteria|p Proteobacteria|c Betaproteobacteria|o Burkholderiales|f Burkholderiaceae|g Ralstonia	0.983385	0.939236	k Bacteria|p Proteobacteria|c Betaproteobacteria|o Burkholderiales|f Burkholderiaceae|g Ralstonia|s Ralstonia pickettii
MGS0022	FALSE	FALSE	FALSE	species	4097	0.721504	0.721504	0.612643	k Bacteria|p Proteobacteria|c Alphaproteobacteria|o Rhodobacterales|f Rhodobacteraceae	0.721504	0.57896	k Bacteria|p Proteobacteria|c Alphaproteobacteria|o Rhodobacterales|f Rhodobacteraceae|g Paracoccus	0.721504	0.295338	k Bacteria|p Proteobacteria|c Alphaproteobacteria|o Rhodobacterales|f Rhodobacteraceae|g Paracoccus|s Paracoccus jeotgali
MGS0023	TRUE	TRUE	TRUE	species	3874	0.997419	0.997419	0.98064	k Bacteria|p Proteobacteria|c Gammaproteobacteria|o Enterobacterales|f Enterobacteriaceae	0.997419	0.935467	k Bacteria|p Proteobacteria|c Gammaproteobacteria|o Enterobacterales|f Enterobacteriaceae|g Escherichia	0.997419	0.931595	k Bacteria|p Proteobacteria|c Gammaproteobacteria|o Enterobacterales|f Enterobacteriaceae|g Escherichia|s Escherichia coli
MGS0024	TRUE	TRUE	TRUE	species	3860	0.910622	0.910622	0.895337	k Bacteria|p Actinobacteria|c Actinomycetia|o Propionibacteriales|f Propionibacteriaceae	0.910622	0.895078	k Bacteria|p Actinobacteria|c Actinomycetia|o Propionibacteriales|f Propionibacteriaceae|g Cutibacterium	0.910622	0.885492	k Bacteria|p Actinobacteria|c Actinomycetia|o Propionibacteriales|f Propionibacteriaceae|g Cutibacterium|s Cutibacterium acnes
MGS0025	FALSE	FALSE	FALSE	species	3597	0.663331	0.663331	0.349736	k Bacteria|p Proteobacteria|c Gammaproteobacteria|o Enterobacterales|f Erwiniaceae	0.663331	0.331665	k Bacteria|p Proteobacteria|c Gammaproteobacteria|o Enterobacterales|f Erwiniaceae|g Pantoea	0.663331	0.169864	k Bacteria|p Proteobacteria|c Gammaproteobacteria|o Pseudomonadales|f Moraxellaceae|g Psychrobacter|s Psychrobacter sp. YP14
MGS0026	TRUE	TRUE	TRUE	species	3533	1	1	1	k Eukaryota|p Basidiomycota|c Malasseziomycetes|o Malasseziales|f Malasseziaceae	1	1	k Eukaryota|p Basidiomycota|c Malasseziomycetes|o Malasseziales|f Malasseziaceae|g Malassezia	1	1	k Eukaryota|p Basidiomycota|c Malasseziomycetes|o Malasseziales|f Malasseziaceae|g Malassezia|s Malassezia restricta
MGS0027	FALSE	FALSE	FALSE	species	3504	0.942922	0.942922	0.570205	k Bacteria|p Actinobacteria|c Actinomycetia|o Micrococcales|f Kytococcaceae	0.942922	0.570205	k Bacteria|p Actinobacteria|c Actinomycetia|o Micrococcales|f Kytococcaceae|g Kytococcus	0.942922	0.570205	k Bacteria|p Actinobacteria|c Actinomycetia|o Micrococcales|f Kytococcaceae|g Kytococcus|s Kytococcus sedentarius
MGS0028	TRUE	TRUE	TRUE	species	3273	0.987779	0.987779	0.985335	k Bacteria|p Proteobacteria|c Gammaproteobacteria|o Pseudomonadales|f Moraxellaceae	0.987779	0.978002	k Bacteria|p Proteobacteria|c Gammaproteobacteria|o Pseudomonadales|f Moraxellaceae|g Moraxella	0.987779	0.977696	k Bacteria|p Proteobacteria|c Gammaproteobacteria|o Pseudomonadales|f Moraxellaceae|g Moraxella|s Moraxella osloensis
MGS0029	FALSE	FALSE	FALSE	species	3219	0.569432	0.569432	0.29388	k Bacteria|p Proteobacteria|c Alphaproteobacteria|o Sphingomonadales|f Sphingomonadaceae	0.569432	0.141038	k Bacteria|p Proteobacteria|c Alphaproteobacteria|o Sphingomonadales|f Sphingomonadaceae|g Sphingomonas	0.569432	0.110593	k Bacteria|p Proteobacteria|c Alphaproteobacteria|o Sphingomonadales|f Sphingosinicellaceae|g Sandaracinobacter|s Sandaracinobacter sp. M6
MGS0030	TRUE	TRUE	TRUE	species	3147	0.976486	0.976486	0.952971	k Bacteria|p Proteobacteria|c Betaproteobacteria|o Burkholderiales|f Burkholderiaceae	0.976486	0.951065	k Bacteria|p Proteobacteria|c Betaproteobacteria|o Burkholderiales|f Burkholderiaceae|g Burkholderia	0.976486	0.903082	k Bacteria|p Proteobacteria|c Betaproteobacteria|o Burkholderiales|f Burkholderiaceae|g Burkholderia|s Burkholderia cepacia
MGS0031	FALSE	FALSE	FALSE	species	3113	0.585609	0.585609	0.231288	k Bacteria|p Firmicutes|c Bacilli|o Lactobacillales|f Streptococcaceae	0.585609	0.231288	k Bacteria|p Firmicutes|c Bacilli|o Lactobacillales|f Streptococcaceae|g Streptococcus	0.585609	0.0796659	k Bacteria|p Bacteroidetes|c Bacteroidia|o Bacteroidales|f Prevotellaceae|g Prevotella|s Prevotella histicola
MGS0032	TRUE	FALSE	FALSE	species	3069	0.861193	0.861193	0.812643	k Bacteria|p Proteobacteria|c Alphaproteobacteria|o Rhodobacterales|f Rhodobacteraceae	0.861193	0.795047	k Bacteria|p Proteobacteria|c Alphaproteobacteria|o Rhodobacterales|f Rhodobacteraceae|g Paracoccus	0.861193	0.536005	k Bacteria|p Proteobacteria|c Alphaproteobacteria|o Rhodobacterales|f Rhodobacteraceae|g Paracoccus|s Paracoccus sanguinis
MGS0033	FALSE	FALSE	FALSE	species	2898	0.97205	0.97205	0.750863	k Bacteria|p Proteobacteria|c Gammaproteobacteria|o Pseudomonadales|f Moraxellaceae	0.97205	0.736715	k Bacteria|p Proteobacteria|c Gammaproteobacteria|o Pseudomonadales|f Moraxellaceae|g Acinetobacter	0.97205	0.700138	k Bacteria|p Proteobacteria|c Gammaproteobacteria|o Pseudomonadales|f Moraxellaceae|g Acinetobacter|s Acinetobacter junii
MGS0034	FALSE	FALSE	FALSE	species	2862	0.534941	0.534941	0.447589	k Bacteria|p Proteobacteria|c Alphaproteobacteria|o Sphingomonadales|f Sphingomonadaceae	0.534941	0.208595	k Bacteria|p Proteobacteria|c Alphaproteobacteria|o Sphingomonadales|f Sphingomonadaceae|g Sphingomonas	0.534941	0.0262055	k Bacteria|p Proteobacteria|c Alphaproteobacteria|o Sphingomonadales|f Sphingomonadaceae|g Sphingomonas|s Sphingomonas sp. C33
MGS0035	TRUE	TRUE	TRUE	species	2743	0.994532	0.994532	0.992709	k Bacteria|p Actinobacteria|c Actinomycetia|o Propionibacteriales|f Propionibacteriaceae	0.994532	0.992709	k Bacteria|p Actinobacteria|c Actinomycetia|o Propionibacteriales|f Propionibacteriaceae|g Cutibacterium	0.994532	0.990521	k Bacteria|p Actinobacteria|c Actinomycetia|o Propionibacteriales|f Propionibacteriaceae|g Cutibacterium|s Cutibacterium modestum
MGS0036	FALSE	FALSE	FALSE	unassigned	2642	0.328917	0.328917	0.0772142	NA	0.328917	0.0772142	NA	0.328917	0.0772142	NA
MGS0037	FALSE	FALSE	FALSE	species	2602	0.823597	0.823597	0.732898	k Bacteria|p Deinococcus-Thermus|c Deinococci|o Deinococcales|f Deinococcaceae	0.823597	0.732898	k Bacteria|p Deinococcus-Thermus|c Deinococci|o Deinococcales|f Deinococcaceae|g Deinococcus	0.823597	0.365104	k Bacteria|p Deinococcus-Thermus|c Deinococci|o Deinococcales|f Deinococcaceae|g Deinococcus|s Deinococcus actinosclerus
MGS0038	TRUE	TRUE	TRUE	species	2566	0.99961	0.99961	0.993765	k Bacteria|p Proteobacteria|c Gammaproteobacteria|o Enterobacterales|f Enterobacteriaceae	0.99961	0.991037	k Bacteria|p Proteobacteria|c Gammaproteobacteria|o Enterobacterales|f Enterobacteriaceae|g Klebsiella	0.99961	0.988309	k Bacteria|p Proteobacteria|c Gammaproteobacteria|o Enterobacterales|f Enterobacteriaceae|g Klebsiella|s Klebsiella aerogenes
MGS0039	FALSE	FALSE	FALSE	species	2533	0.646664	0.646664	0.27043	k Bacteria|p Proteobacteria|c Gammaproteobacteria|o Pseudomonadales|f Moraxellaceae	0.646664	0.198974	k Bacteria|p Proteobacteria|c Gammaproteobacteria|o Pseudomonadales|f Moraxellaceae|g Moraxella	0.646664	0.197394	k Bacteria|p Proteobacteria|c Gammaproteobacteria|o Pseudomonadales|f Moraxellaceae|g Moraxella|s Moraxella osloensis
MGS0040	FALSE	FALSE	FALSE	species	2486	0.567578	0.567578	0.254626	k Bacteria|p Proteobacteria|c Alphaproteobacteria|o Sphingomonadales|f Sphingomonadaceae	0.567578	0.142397	k Bacteria|p Proteobacteria|c Alphaproteobacteria|o Sphingomonadales|f Sphingomonadaceae|g Sphingomonas	0.567578	0.118665	k Bacteria|p Proteobacteria|c Alphaproteobacteria|o Sphingomonadales|f Sphingosinicellaceae|g Sandaracinobacter|s Sandaracinobacter sp. M6
MGS0041	FALSE	FALSE	FALSE	species	2177	0.505282	0.505282	0.242076	k Bacteria|p Firmicutes|c Bacilli|o Lactobacillales|f Streptococcaceae	0.505282	0.241617	k Bacteria|p Firmicutes|c Bacilli|o Lactobacillales|f Streptococcaceae|g Streptococcus	0.505282	0.146532	k Bacteria|p Firmicutes|c Bacilli|o Lactobacillales|f Streptococcaceae|g Streptococcus|s Streptococcus mitis
MGS0042	FALSE	FALSE	FALSE	species	2141	0.835591	0.835591	0.694068	k Eukaryota|p Ascomycota|c Saccharomycetes|o Saccharomycetales|f Saccharomycetaceae	0.835591	0.694068	k Eukaryota|p Ascomycota|c Saccharomycetes|o Saccharomycetales|f Saccharomycetaceae|g Saccharomyces	0.835591	0.694068	k Eukaryota|p Ascomycota|c Saccharomycetes|o Saccharomycetales|f Saccharomycetaceae|g Saccharomyces|s Saccharomyces cerevisiae
MGS0043	FALSE	FALSE	FALSE	species	2130	0.608451	0.608451	0.15446	k Bacteria|p Deinococcus-Thermus|c Deinococci|o Deinococcales|f Deinococcaceae	0.608451	0.15446	k Bacteria|p Deinococcus-Thermus|c Deinococci|o Deinococcales|f Deinococcaceae|g Deinococcus	0.608451	0.111268	k Bacteria|p Proteobacteria|c Alphaproteobacteria|o Hyphomicrobiales|f Boseaceae|g Bosea|s Bosea sp. Tri-49
MGS0044	FALSE	FALSE	FALSE	species	2072	0.881274	0.881274	0.536197	k Bacteria|p Firmicutes|c Bacilli|o Lactobacillales|f Streptococcaceae	0.881274	0.535232	k Bacteria|p Firmicutes|c Bacilli|o Lactobacillales|f Streptococcaceae|g Streptococcus	0.881274	0.30695	k Bacteria|p Firmicutes|c Bacilli|o Lactobacillales|f Streptococcaceae|g Streptococcus|s Streptococcus mitis
MGS0045	TRUE	TRUE	TRUE	species	2037	0.989691	0.989691	0.984782	k Bacteria|p Actinobacteria|c Actinomycetia|o Corynebacteriales|f Corynebacteriaceae	0.989691	0.984782	k Bacteria|p Actinobacteria|c Actinomycetia|o Corynebacteriales|f Corynebacteriaceae|g Corynebacterium	0.989691	0.967108	k Bacteria|p Actinobacteria|c Actinomycetia|o Corynebacteriales|f Corynebacteriaceae|g Corynebacterium|s Corynebacterium macginleyi
MGS0046	FALSE	FALSE	FALSE	species	1961	0.587965	0.587965	0.429373	k Bacteria|p Proteobacteria|c Gammaproteobacteria|o Pseudomonadales|f Moraxellaceae	0.587965	0.425293	k Bacteria|p Proteobacteria|c Gammaproteobacteria|o Pseudomonadales|f Moraxellaceae|g Acinetobacter	0.587965	0.0397756	k Bacteria|p Bacteroidetes|c Flavobacteriia|o Flavobacteriales|f Weeksellaceae|g Kaistella|s Kaistella sp. PM-38
MGS0047	FALSE	FALSE	FALSE	unassigned	1948	0.00410678	0.00410678	0.00410678	k Bacteria|p Actinobacteria|c Actinomycetia|o Corynebacteriales|f Corynebacteriaceae	0.00410678	0.00410678	k Bacteria|p Actinobacteria|c Actinomycetia|o Corynebacteriales|f Corynebacteriaceae|g Corynebacterium	0.00410678	0.00205339	k Bacteria|p Actinobacteria|c Actinomycetia|o Corynebacteriales|f Corynebacteriaceae|g Corynebacterium|s Corynebacterium segmentosum
MGS0048	FALSE	FALSE	FALSE	species	1909	0.534835	0.534835	0.422734	k Bacteria|p Bacteroidetes|c Flavobacteriia|o Flavobacteriales|f Weeksellaceae	0.534835	0.290204	k Bacteria|p Bacteroidetes|c Flavobacteriia|o Flavobacteriales|f Weeksellaceae|g Chryseobacterium	0.534835	0.091671	k Bacteria|p Bacteroidetes|c Flavobacteriia|o Flavobacteriales|f Weeksellaceae|g Chryseobacterium|s Chryseobacterium taklimakanense
MGS0049	FALSE	FALSE	FALSE	species	1901	0.789058	0.789058	0.776959	k Bacteria|p Firmicutes|c Bacilli|o Lactobacillales|f Streptococcaceae	0.789058	0.740137	k Bacteria|p Firmicutes|c Bacilli|o Lactobacillales|f Streptococcaceae|g Streptococcus	0.789058	0.73435	k Bacteria|p Firmicutes|c Bacilli|o Lactobacillales|f Streptococcaceae|g Streptococcus|s Streptococcus thermophilus
MGS0050	TRUE	FALSE	FALSE	species	1852	0.897408	0.897408	0.847732	k Bacteria|p Proteobacteria|c Betaproteobacteria|o Burkholderiales|f Comamonadaceae	0.897408	0.731641	k Bacteria|p Proteobacteria|c Betaproteobacteria|o Burkholderiales|f Comamonadaceae|g Ottowia	0.897408	0.668467	k Bacteria|p Proteobacteria|c Betaproteobacteria|o Burkholderiales|f Comamonadaceae|g Ottowia|s Ottowia sp. 27C
MGS0051	TRUE	TRUE	FALSE	species	1847	0.864104	0.864104	0.836492	k Bacteria|p Actinobacteria|c Actinomycetia|o Micrococcales|f Microbacteriaceae	0.864104	0.813211	k Bacteria|p Actinobacteria|c Actinomycetia|o Micrococcales|f Microbacteriaceae|g Microbacterium	0.864104	0.368165	k Bacteria|p Actinobacteria|c Actinomycetia|o Micrococcales|f Microbacteriaceae|g Microbacterium|s Microbacterium aurum
MGS0052	TRUE	TRUE	FALSE	species	1825	0.996712	0.996712	0.996164	k Bacteria|p Actinobacteria|c Actinomycetia|o Corynebacteriales|f Nocardiaceae	0.996712	0.996164	k Bacteria|p Actinobacteria|c Actinomycetia|o Corynebacteriales|f Nocardiaceae|g Rhodococcus	0.996712	0.699178	k Bacteria|p Actinobacteria|c Actinomycetia|o Corynebacteriales|f Nocardiaceae|g Rhodococcus|s Rhodococcus qingshengii
MGS0053	TRUE	TRUE	TRUE	species	1786	0.99888	0.99888	0.99888	k Bacteria|p Firmicutes|c Bacilli|o Bacillales|f Staphylococcaceae	0.99888	0.99888	k Bacteria|p Firmicutes|c Bacilli|o Bacillales|f Staphylococcaceae|g Staphylococcus	0.99888	0.995521	k Bacteria|p Firmicutes|c Bacilli|o Bacillales|f Staphylococcaceae|g Staphylococcus|s Staphylococcus capitis
MGS0054	FALSE	FALSE	FALSE	species	1782	0.854658	0.854658	0.670595	k Bacteria|p Proteobacteria|c Alphaproteobacteria|o Caulobacterales|f Caulobacteraceae	0.854658	0.668911	k Bacteria|p Proteobacteria|c Alphaproteobacteria|o Caulobacterales|f Caulobacteraceae|g Brevundimonas	0.854658	0.222222	k Bacteria|p Proteobacteria|c Alphaproteobacteria|o Caulobacterales|f Caulobacteraceae|g Brevundimonas|s Brevundimonas sp. SGAir0440
MGS0055	FALSE	FALSE	FALSE	species	1774	0.535513	0.535513	0.482525	k Bacteria|p Actinobacteria|c Actinomycetia|o Corynebacteriales|f Corynebacteriaceae	0.535513	0.482525	k Bacteria|p Actinobacteria|c Actinomycetia|o Corynebacteriales|f Corynebacteriaceae|g Corynebacterium	0.535513	0.127396	k Bacteria|p Actinobacteria|c Actinomycetia|o Corynebacteriales|f Corynebacteriaceae|g Corynebacterium|s Corynebacterium urogenitale
MGS0056	FALSE	FALSE	FALSE	species	1768	0.937783	0.937783	0.526584	k Bacteria|p Firmicutes|c Bacilli|o Lactobacillales|f Streptococcaceae	0.937783	0.526584	k Bacteria|p Firmicutes|c Bacilli|o Lactobacillales|f Streptococcaceae|g Streptococcus	0.937783	0.370475	k Bacteria|p Firmicutes|c Bacilli|o Lactobacillales|f Streptococcaceae|g Streptococcus|s Streptococcus oralis
MGS0057	TRUE	TRUE	FALSE	species	1730	0.867052	0.867052	0.828324	k Bacteria|p Actinobacteria|c Actinomycetia|o Micrococcales|f Micrococcaceae	0.867052	0.807514	k Bacteria|p Actinobacteria|c Actinomycetia|o Micrococcales|f Micrococcaceae|g Micrococcus	0.867052	0.658382	k Bacteria|p Actinobacteria|c Actinomycetia|o Micrococcales|f Micrococcaceae|g Micrococcus|s Micrococcus luteus
MGS0058	FALSE	FALSE	FALSE	species	1690	0.692899	0.692899	0.373964	k Bacteria|p Actinobacteria|c Actinomycetia|o Micrococcales|f Intrasporangiaceae	0.692899	0.273373	k Bacteria|p Actinobacteria|c Actinomycetia|o Micrococcales|f Intrasporangiaceae|g Janibacter	0.692899	0.138462	k Bacteria|p Actinobacteria|c Actinomycetia|o Micrococcales|f Intrasporangiaceae|g Janibacter|s Janibacter melonis
MGS0059	FALSE	FALSE	FALSE	species	1649	0.640995	0.640995	0.487568	k Bacteria|p Proteobacteria|c Alphaproteobacteria|o Sphingomonadales|f Sphingomonadaceae	0.640995	0.211037	k Bacteria|p Proteobacteria|c Alphaproteobacteria|o Sphingomonadales|f Sphingomonadaceae|g Sphingomonas	0.640995	0.0412371	NA
MGS0060	FALSE	FALSE	FALSE	unassigned	1626	0.00184502	0.00184502	0.000615006	k Viruses|p unclassified Viruses phylum|c unclassified Viruses class|o unclassified Viruses order|f unclassified Viruses family	0.00184502	0.000615006	k Viruses|p unclassified Viruses phylum|c unclassified Viruses class|o unclassified Viruses order|f unclassified Viruses family|g Pandoravirus	0.00184502	0.000615006	k Viruses|p unclassified Viruses phylum|c unclassified Viruses class|o unclassified Viruses order|f unclassified Viruses family|g Pandoravirus|s Pandoravirus quercus
MGS0061	TRUE	TRUE	FALSE	species	1621	0.937076	0.937076	0.922887	k Bacteria|p Actinobacteria|c Actinomycetia|o Corynebacteriales|f Corynebacteriaceae	0.937076	0.922887	k Bacteria|p Actinobacteria|c Actinomycetia|o Corynebacteriales|f Corynebacteriaceae|g Corynebacterium	0.937076	0.793954	k Bacteria|p Actinobacteria|c Actinomycetia|o Corynebacteriales|f Corynebacteriaceae|g Corynebacterium|s Corynebacterium segmentosum
MGS0062	TRUE	TRUE	TRUE	species	1603	0.996881	0.996881	0.980037	k Bacteria|p Proteobacteria|c Gammaproteobacteria|o Enterobacterales|f Enterobacteriaceae	0.996881	0.944479	k Bacteria|p Proteobacteria|c Gammaproteobacteria|o Enterobacterales|f Enterobacteriaceae|g Escherichia	0.996881	0.940736	k Bacteria|p Proteobacteria|c Gammaproteobacteria|o Enterobacterales|f Enterobacteriaceae|g Escherichia|s Escherichia coli
MGS0063	FALSE	FALSE	FALSE	unassigned	1593	0.13371	0.13371	0.0244821	k Bacteria|p Proteobacteria|c Betaproteobacteria|o Neisseriales|f Neisseriaceae	0.13371	0.0138104	k Bacteria|p Proteobacteria|c Gammaproteobacteria|o Pseudomonadales|f Moraxellaceae|g Acinetobacter	0.13371	0.00376648	k Bacteria|p Proteobacteria|c Gammaproteobacteria|o Pasteurellales|f Pasteurellaceae|g Pasteurella|s Pasteurella multocida
MGS0064	FALSE	FALSE	FALSE	unassigned	1570	0.173885	0.173885	0.0216561	k Bacteria|p Proteobacteria|c Betaproteobacteria|o Neisseriales|f Neisseriaceae	0.173885	0.011465	k Bacteria|p Proteobacteria|c Gammaproteobacteria|o Pseudomonadales|f Moraxellaceae|g Acinetobacter	0.173885	0.00509554	k Bacteria|p Bacteroidetes|c Flavobacteriia|o Flavobacteriales|f Weeksellaceae|g Kaistella|s Kaistella sp. PM-38
MGS0065	FALSE	FALSE	FALSE	unassigned	1561	0.340167	0.340167	0.246637	k Bacteria|p Actinobacteria|c Actinomycetia|o Corynebacteriales|f Lawsonellaceae	0.340167	0.246637	k Bacteria|p Actinobacteria|c Actinomycetia|o Corynebacteriales|f Lawsonellaceae|g Lawsonella	0.340167	0.246637	k Bacteria|p Actinobacteria|c Actinomycetia|o Corynebacteriales|f Lawsonellaceae|g Lawsonella|s Lawsonella clevelandensis
MGS0066	FALSE	FALSE	FALSE	species	1504	0.604388	0.604388	0.537234	k Bacteria|p Proteobacteria|c Gammaproteobacteria|o Xanthomonadales|f Xanthomonadaceae	0.604388	0.290559	k Bacteria|p Proteobacteria|c Gammaproteobacteria|o Xanthomonadales|f Xanthomonadaceae|g Lysobacter	0.604388	0.0425532	k Bacteria|p Proteobacteria|c Gammaproteobacteria|o Xanthomonadales|f Xanthomonadaceae|g Lysobacter|s Lysobacter enzymogenes
MGS0067	TRUE	TRUE	TRUE	species	1487	0.977808	0.977808	0.956288	k Bacteria|p Actinobacteria|c Actinomycetia|o Micrococcales|f Microbacteriaceae	0.977808	0.95427	k Bacteria|p Actinobacteria|c Actinomycetia|o Micrococcales|f Microbacteriaceae|g Microbacterium	0.977808	0.850034	k Bacteria|p Actinobacteria|c Actinomycetia|o Micrococcales|f Microbacteriaceae|g Microbacterium|s Microbacterium sp. PAMC22086
MGS0068	TRUE	TRUE	FALSE	species	1478	0.873478	0.873478	0.870095	k Bacteria|p Proteobacteria|c Gammaproteobacteria|o Pseudomonadales|f Moraxellaceae	0.873478	0.867388	k Bacteria|p Proteobacteria|c Gammaproteobacteria|o Pseudomonadales|f Moraxellaceae|g Acinetobacter	0.873478	0.329499	k Bacteria|p Proteobacteria|c Gammaproteobacteria|o Pseudomonadales|f Moraxellaceae|g Acinetobacter|s Acinetobacter sp. WCHA45
MGS0069	TRUE	TRUE	FALSE	species	1472	0.946332	0.946332	0.930707	k Bacteria|p Proteobacteria|c Alphaproteobacteria|o Caulobacterales|f Caulobacteraceae	0.946332	0.92731	k Bacteria|p Proteobacteria|c Alphaproteobacteria|o Caulobacterales|f Caulobacteraceae|g Brevundimonas	0.946332	0.180707	k Bacteria|p Proteobacteria|c Alphaproteobacteria|o Caulobacterales|f Caulobacteraceae|g Brevundimonas|s Brevundimonas sp. CS1
MGS0070	FALSE	FALSE	FALSE	species	1460	0.857534	0.857534	0.743151	k Bacteria|p Proteobacteria|c Alphaproteobacteria|o Rhodobacterales|f Rhodobacteraceae	0.857534	0.715068	k Bacteria|p Proteobacteria|c Alphaproteobacteria|o Rhodobacterales|f Rhodobacteraceae|g Paracoccus	0.857534	0.285616	k Bacteria|p Proteobacteria|c Alphaproteobacteria|o Rhodobacterales|f Rhodobacteraceae|g Paracoccus|s Paracoccus sanguinis
MGS0071	TRUE	TRUE	TRUE	species	1436	0.987465	0.987465	0.962396	k Bacteria|p Firmicutes|c Bacilli|o Bacillales|f Staphylococcaceae	0.987465	0.962396	k Bacteria|p Firmicutes|c Bacilli|o Bacillales|f Staphylococcaceae|g Staphylococcus	0.987465	0.962396	k Bacteria|p Firmicutes|c Bacilli|o Bacillales|f Staphylococcaceae|g Staphylococcus|s Staphylococcus saccharolyticus
MGS0072	TRUE	TRUE	TRUE	species	1433	0.986043	0.986043	0.986043	k Bacteria|p Actinobacteria|c Actinomycetia|o Corynebacteriales|f Corynebacteriaceae	0.986043	0.986043	k Bacteria|p Actinobacteria|c Actinomycetia|o Corynebacteriales|f Corynebacteriaceae|g Corynebacterium	0.986043	0.969993	k Bacteria|p Actinobacteria|c Actinomycetia|o Corynebacteriales|f Corynebacteriaceae|g Corynebacterium|s Corynebacterium kefirresidentii
MGS0073	FALSE	FALSE	FALSE	species	1430	0.907692	0.907692	0.597203	k Bacteria|p Actinobacteria|c Actinomycetia|o Actinomycetales|f Actinomycetaceae	0.907692	0.597203	k Bacteria|p Actinobacteria|c Actinomycetia|o Actinomycetales|f Actinomycetaceae|g Actinomyces	0.907692	0.453147	k Bacteria|p Actinobacteria|c Actinomycetia|o Actinomycetales|f Actinomycetaceae|g Actinomyces|s Actinomyces oris
MGS0074	TRUE	TRUE	TRUE	species	1380	0.899275	0.899275	0.887681	k Bacteria|p Actinobacteria|c Actinomycetia|o Propionibacteriales|f Propionibacteriaceae	0.899275	0.887681	k Bacteria|p Actinobacteria|c Actinomycetia|o Propionibacteriales|f Propionibacteriaceae|g Cutibacterium	0.899275	0.862319	k Bacteria|p Actinobacteria|c Actinomycetia|o Propionibacteriales|f Propionibacteriaceae|g Cutibacterium|s Cutibacterium acnes
MGS0075	FALSE	FALSE	FALSE	species	1344	0.884673	0.884673	0.701637	k Bacteria|p Actinobacteria|c Actinomycetia|o Micrococcales|f Micrococcaceae	0.884673	0.699405	k Bacteria|p Actinobacteria|c Actinomycetia|o Micrococcales|f Micrococcaceae|g Rothia	0.884673	0.699405	k Bacteria|p Actinobacteria|c Actinomycetia|o Micrococcales|f Micrococcaceae|g Rothia|s Rothia kristinae
MGS0076	FALSE	FALSE	FALSE	species	1307	0.853864	0.853864	0.294568	k Bacteria|p Firmicutes|c Bacilli|o Lactobacillales|f Streptococcaceae	0.853864	0.294568	k Bacteria|p Firmicutes|c Bacilli|o Lactobacillales|f Streptococcaceae|g Streptococcus	0.853864	0.234124	k Bacteria|p Actinobacteria|c Actinomycetia|o Actinomycetales|f Actinomycetaceae|g Schaalia|s Schaalia odontolytica
MGS0077	FALSE	FALSE	FALSE	unassigned	1283	0.000779423	0.000779423	0.000779423	k Bacteria|p Proteobacteria|c Gammaproteobacteria|o Pseudomonadales|f Pseudomonadaceae	0.000779423	0.000779423	k Bacteria|p Proteobacteria|c Gammaproteobacteria|o Pseudomonadales|f Pseudomonadaceae|g Pseudomonas	0.000779423	0.000779423	k Bacteria|p Proteobacteria|c Gammaproteobacteria|o Pseudomonadales|f Pseudomonadaceae|g Pseudomonas|s Pseudomonas sp. LTJR-52
MGS0078	TRUE	TRUE	TRUE	species	1260	1	1	1	k Bacteria|p Firmicutes|c Bacilli|o Bacillales|f Staphylococcaceae	1	1	k Bacteria|p Firmicutes|c Bacilli|o Bacillales|f Staphylococcaceae|g Staphylococcus	1	1	k Bacteria|p Firmicutes|c Bacilli|o Bacillales|f Staphylococcaceae|g Staphylococcus|s Staphylococcus epidermidis
MGS0079	TRUE	TRUE	TRUE	species	1257	0.993636	0.993636	0.99284	k Bacteria|p Actinobacteria|c Actinomycetia|o Micrococcales|f Micrococcaceae	0.993636	0.99284	k Bacteria|p Actinobacteria|c Actinomycetia|o Micrococcales|f Micrococcaceae|g Micrococcus	0.993636	0.951472	k Bacteria|p Actinobacteria|c Actinomycetia|o Micrococcales|f Micrococcaceae|g Micrococcus|s Micrococcus luteus
MGS0080	TRUE	TRUE	TRUE	species	1247	1	1	1	k Bacteria|p Actinobacteria|c Actinomycetia|o Propionibacteriales|f Propionibacteriaceae	1	1	k Bacteria|p Actinobacteria|c Actinomycetia|o Propionibacteriales|f Propionibacteriaceae|g Cutibacterium	1	1	k Bacteria|p Actinobacteria|c Actinomycetia|o Propionibacteriales|f Propionibacteriaceae|g Cutibacterium|s Cutibacterium avidum
MGS0081	TRUE	TRUE	FALSE	species	1246	0.995185	0.995185	0.993579	k Bacteria|p Proteobacteria|c Gammaproteobacteria|o Pseudomonadales|f Pseudomonadaceae	0.995185	0.993579	k Bacteria|p Proteobacteria|c Gammaproteobacteria|o Pseudomonadales|f Pseudomonadaceae|g Pseudomonas	0.995185	0.578652	k Bacteria|p Proteobacteria|c Gammaproteobacteria|o Pseudomonadales|f Pseudomonadaceae|g Pseudomonas|s Pseudomonas azotoformans
MGS0082	TRUE	TRUE	TRUE	species	1224	0.973039	0.973039	0.959967	k Bacteria|p Proteobacteria|c Alphaproteobacteria|o Sphingomonadales|f Sphingomonadaceae	0.973039	0.938725	k Bacteria|p Proteobacteria|c Alphaproteobacteria|o Sphingomonadales|f Sphingomonadaceae|g Sphingomonas	0.973039	0.884804	k Bacteria|p Proteobacteria|c Alphaproteobacteria|o Sphingomonadales|f Sphingomonadaceae|g Sphingomonas|s Sphingomonas melonis
MGS0083	TRUE	TRUE	TRUE	species	1195	0.988285	0.988285	0.964017	k Bacteria|p Firmicutes|c Bacilli|o Lactobacillales|f Lactobacillaceae	0.988285	0.964017	k Bacteria|p Firmicutes|c Bacilli|o Lactobacillales|f Lactobacillaceae|g Lactobacillus	0.988285	0.933891	k Bacteria|p Firmicutes|c Bacilli|o Lactobacillales|f Lactobacillaceae|g Lactobacillus|s Lactobacillus iners
MGS0084	TRUE	TRUE	FALSE	species	1180	0.888983	0.888983	0.841525	k Bacteria|p Proteobacteria|c Betaproteobacteria|o Burkholderiales|f Oxalobacteraceae	0.888983	0.821186	k Bacteria|p Proteobacteria|c Betaproteobacteria|o Burkholderiales|f Oxalobacteraceae|g Massilia	0.888983	0.477119	k Bacteria|p Proteobacteria|c Betaproteobacteria|o Burkholderiales|f Oxalobacteraceae|g Massilia|s Massilia sp. NP310
MGS0085	TRUE	TRUE	TRUE	species	1178	0.98472	0.98472	0.982173	k Bacteria|p Actinobacteria|c Actinomycetia|o Propionibacteriales|f Propionibacteriaceae	0.98472	0.980475	k Bacteria|p Actinobacteria|c Actinomycetia|o Propionibacteriales|f Propionibacteriaceae|g Cutibacterium	0.98472	0.972835	k Bacteria|p Actinobacteria|c Actinomycetia|o Propionibacteriales|f Propionibacteriaceae|g Cutibacterium|s Cutibacterium granulosum
MGS0086	TRUE	TRUE	FALSE	species	1017	0.99705	0.99705	0.813176	k Bacteria|p Actinobacteria|c Actinomycetia|o Actinomycetales|f Actinomycetaceae	0.99705	0.813176	k Bacteria|p Actinobacteria|c Actinomycetia|o Actinomycetales|f Actinomycetaceae|g Actinomyces	0.99705	0.359882	k Bacteria|p Actinobacteria|c Actinomycetia|o Actinomycetales|f Actinomycetaceae|g Actinomyces|s Actinomyces sp. HMT 175
MGS0087	FALSE	FALSE	FALSE	species	985	0.828426	0.828426	0.742132	k Bacteria|p Proteobacteria|c Alphaproteobacteria|o Caulobacterales|f Caulobacteraceae	0.828426	0.736041	k Bacteria|p Proteobacteria|c Alphaproteobacteria|o Caulobacterales|f Caulobacteraceae|g Brevundimonas	0.828426	0.211168	k Bacteria|p Proteobacteria|c Alphaproteobacteria|o Caulobacterales|f Caulobacteraceae|g Brevundimonas|s Brevundimonas sp. M20
MGS0088	FALSE	FALSE	FALSE	species	982	0.927699	0.927699	0.713849	k Bacteria|p Actinobacteria|c Actinomycetia|o Micrococcales|f Brevibacteriaceae	0.927699	0.713849	k Bacteria|p Actinobacteria|c Actinomycetia|o Micrococcales|f Brevibacteriaceae|g Brevibacterium	0.927699	0.711813	k Bacteria|p Actinobacteria|c Actinomycetia|o Micrococcales|f Brevibacteriaceae|g Brevibacterium|s Brevibacterium sp. CS2
MGS0089	TRUE	TRUE	TRUE	species	978	1	1	0.984663	k Bacteria|p Firmicutes|c Negativicutes|o Veillonellales|f Veillonellaceae	1	0.984663	k Bacteria|p Firmicutes|c Negativicutes|o Veillonellales|f Veillonellaceae|g Veillonella	1	0.972393	k Bacteria|p Firmicutes|c Negativicutes|o Veillonellales|f Veillonellaceae|g Veillonella|s Veillonella parvula
MGS0090	TRUE	TRUE	TRUE	species	907	0.948181	0.948181	0.938258	k Bacteria|p Proteobacteria|c Alphaproteobacteria|o Caulobacterales|f Caulobacteraceae	0.948181	0.937155	k Bacteria|p Proteobacteria|c Alphaproteobacteria|o Caulobacterales|f Caulobacteraceae|g Brevundimonas	0.948181	0.869901	k Bacteria|p Proteobacteria|c Alphaproteobacteria|o Caulobacterales|f Caulobacteraceae|g Brevundimonas|s Brevundimonas sp. PAMC22021
MGS0091	FALSE	FALSE	FALSE	species	882	0.950113	0.950113	0.752834	k Bacteria|p Proteobacteria|c Betaproteobacteria|o Neisseriales|f Neisseriaceae	0.950113	0.736961	k Bacteria|p Proteobacteria|c Betaproteobacteria|o Neisseriales|f Neisseriaceae|g Neisseria	0.950113	0.673469	k Bacteria|p Proteobacteria|c Betaproteobacteria|o Neisseriales|f Neisseriaceae|g Neisseria|s Neisseria elongata
MGS0092	FALSE	FALSE	FALSE	species	834	0.784173	0.784173	0.760192	k Bacteria|p Actinobacteria|c Actinomycetia|o Propionibacteriales|f Propionibacteriaceae	0.784173	0.744604	k Bacteria|p Actinobacteria|c Actinomycetia|o Propionibacteriales|f Propionibacteriaceae|g Cutibacterium	0.784173	0.681055	k Bacteria|p Actinobacteria|c Actinomycetia|o Propionibacteriales|f Propionibacteriaceae|g Cutibacterium|s Cutibacterium acnes
MGS0093	FALSE	FALSE	FALSE	species	802	0.866584	0.866584	0.719451	k Bacteria|p Actinobacteria|c Actinomycetia|o Corynebacteriales|f Corynebacteriaceae	0.866584	0.719451	k Bacteria|p Actinobacteria|c Actinomycetia|o Corynebacteriales|f Corynebacteriaceae|g Corynebacterium	0.866584	0.605985	k Bacteria|p Actinobacteria|c Actinomycetia|o Corynebacteriales|f Corynebacteriaceae|g Corynebacterium|s Corynebacterium kefirresidentii
MGS0094	FALSE	FALSE	FALSE	species	771	0.909209	0.909209	0.476005	k Bacteria|p Fusobacteria|c Fusobacteriia|o Fusobacteriales|f Leptotrichiaceae	0.909209	0.474708	k Bacteria|p Fusobacteria|c Fusobacteriia|o Fusobacteriales|f Leptotrichiaceae|g Leptotrichia	0.909209	0.307393	k Bacteria|p Fusobacteria|c Fusobacteriia|o Fusobacteriales|f Leptotrichiaceae|g Leptotrichia|s Leptotrichia wadei
MGS0095	TRUE	TRUE	TRUE	species	749	0.970628	0.970628	0.959947	k Bacteria|p Actinobacteria|c Actinomycetia|o Propionibacteriales|f Propionibacteriaceae	0.970628	0.954606	k Bacteria|p Actinobacteria|c Actinomycetia|o Propionibacteriales|f Propionibacteriaceae|g Cutibacterium	0.970628	0.846462	k Bacteria|p Actinobacteria|c Actinomycetia|o Propionibacteriales|f Propionibacteriaceae|g Cutibacterium|s Cutibacterium acnes
MGS0096	FALSE	FALSE	FALSE	species	702	0.749288	0.749288	0.444444	k Bacteria|p Proteobacteria|c Alphaproteobacteria|o Sphingomonadales|f Erythrobacteraceae	0.749288	0.136752	k Bacteria|p Proteobacteria|c Alphaproteobacteria|o Sphingomonadales|f Erythrobacteraceae|g Erythrobacter	0.749288	0.0569801	NA
MGS0097	FALSE	FALSE	FALSE	species	701	0.557775	0.557775	0.456491	k Bacteria|p Firmicutes|c Tissierellia|o Tissierellales|f Peptoniphilaceae	0.557775	0.42796	k Bacteria|p Firmicutes|c Tissierellia|o Tissierellales|f Peptoniphilaceae|g Peptoniphilus	0.557775	0.42796	k Bacteria|p Firmicutes|c Tissierellia|o Tissierellales|f Peptoniphilaceae|g Peptoniphilus|s Peptoniphilus harei
MGS0098	FALSE	FALSE	FALSE	unassigned	689	0.470247	0.470247	0.208999	k Bacteria|p Actinobacteria|c Actinomycetia|o Corynebacteriales|f Corynebacteriaceae	0.470247	0.208999	k Bacteria|p Actinobacteria|c Actinomycetia|o Corynebacteriales|f Corynebacteriaceae|g Corynebacterium	0.470247	0.0507983	k Bacteria|p Firmicutes|c Tissierellia|o Tissierellales|f Peptoniphilaceae|g Finegoldia|s Finegoldia magna
MGS0099	FALSE	FALSE	FALSE	species	660	0.909091	0.909091	0.245455	k Bacteria|p Firmicutes|c Bacilli|o Lactobacillales|f Carnobacteriaceae	0.909091	0.245455	k Bacteria|p Firmicutes|c Bacilli|o Lactobacillales|f Carnobacteriaceae|g Granulicatella	0.909091	0.245455	k Bacteria|p Firmicutes|c Bacilli|o Lactobacillales|f Carnobacteriaceae|g Granulicatella|s Granulicatella adiacens
MGS0100	FALSE	FALSE	FALSE	species	658	0.755319	0.755319	0.425532	k Bacteria|p Actinobacteria|c Actinomycetia|o Micrococcales|f Dermacoccaceae	0.755319	0.425532	k Bacteria|p Actinobacteria|c Actinomycetia|o Micrococcales|f Dermacoccaceae|g Dermacoccus	0.755319	0.424012	k Bacteria|p Actinobacteria|c Actinomycetia|o Micrococcales|f Dermacoccaceae|g Dermacoccus|s Dermacoccus sp. PAMC28757
MGS0101	TRUE	TRUE	TRUE	species	652	1	1	1	k Bacteria|p Proteobacteria|c Gammaproteobacteria|o Pseudomonadales|f Moraxellaceae	1	1	k Bacteria|p Proteobacteria|c Gammaproteobacteria|o Pseudomonadales|f Moraxellaceae|g Acinetobacter	1	0.973926	k Bacteria|p Proteobacteria|c Gammaproteobacteria|o Pseudomonadales|f Moraxellaceae|g Acinetobacter|s Acinetobacter johnsonii
MGS0102	TRUE	TRUE	TRUE	species	619	0.998384	0.998384	0.987076	k Bacteria|p Firmicutes|c Bacilli|o Lactobacillales|f Carnobacteriaceae	0.998384	0.987076	k Bacteria|p Firmicutes|c Bacilli|o Lactobacillales|f Carnobacteriaceae|g Dolosigranulum	0.998384	0.987076	k Bacteria|p Firmicutes|c Bacilli|o Lactobacillales|f Carnobacteriaceae|g Dolosigranulum|s Dolosigranulum pigrum
MGS0103	TRUE	TRUE	TRUE	species	592	0.961149	0.961149	0.932432	k Bacteria|p Proteobacteria|c Gammaproteobacteria|o Pseudomonadales|f Pseudomonadaceae	0.961149	0.932432	k Bacteria|p Proteobacteria|c Gammaproteobacteria|o Pseudomonadales|f Pseudomonadaceae|g Pseudomonas	0.961149	0.868243	k Bacteria|p Proteobacteria|c Gammaproteobacteria|o Pseudomonadales|f Pseudomonadaceae|g Pseudomonas|s Pseudomonas rhizosphaerae
MGS0104	TRUE	TRUE	FALSE	species	579	0.996546	0.996546	0.996546	k Bacteria|p Firmicutes|c Bacilli|o Lactobacillales|f Streptococcaceae	0.996546	0.996546	k Bacteria|p Firmicutes|c Bacilli|o Lactobacillales|f Streptococcaceae|g Lactococcus	0.996546	0.549223	k Bacteria|p Firmicutes|c Bacilli|o Lactobacillales|f Streptococcaceae|g Lactococcus|s Lactococcus piscium
MGS0105	TRUE	TRUE	FALSE	species	558	0.862007	0.862007	0.858423	k Bacteria|p Proteobacteria|c Gammaproteobacteria|o Pseudomonadales|f Moraxellaceae	0.862007	0.858423	k Bacteria|p Proteobacteria|c Gammaproteobacteria|o Pseudomonadales|f Moraxellaceae|g Acinetobacter	0.862007	0.277778	k Bacteria|p Proteobacteria|c Gammaproteobacteria|o Pseudomonadales|f Moraxellaceae|g Acinetobacter|s Acinetobacter sp. WCHA45
MGS0106	FALSE	FALSE	FALSE	unassigned	550	0.0563636	0.0563636	0.00545455	k Bacteria|p Firmicutes|c Bacilli|o Lactobacillales|f Streptococcaceae	0.0563636	0.00545455	k Bacteria|p Firmicutes|c Bacilli|o Lactobacillales|f Streptococcaceae|g Streptococcus	0.0563636	0.00363636	k Bacteria|p Proteobacteria|c Gammaproteobacteria|o Enterobacterales|f Erwiniaceae|g Pantoea|s Pantoea agglomerans
MGS0107	FALSE	FALSE	FALSE	species	541	0.944547	0.944547	0.415896	k Bacteria|p Firmicutes|c Bacilli|o Lactobacillales|f Streptococcaceae	0.944547	0.415896	k Bacteria|p Firmicutes|c Bacilli|o Lactobacillales|f Streptococcaceae|g Streptococcus	0.944547	0.36414	k Bacteria|p Firmicutes|c Bacilli|o Lactobacillales|f Streptococcaceae|g Streptococcus|s Streptococcus oralis
MGS0108	FALSE	FALSE	FALSE	unassigned	531	0.00564972	0.00564972	0.00188324	k Bacteria|p Proteobacteria|c Gammaproteobacteria|o Pseudomonadales|f Moraxellaceae	0.00564972	0.00188324	k Bacteria|p Proteobacteria|c Gammaproteobacteria|o Pseudomonadales|f Moraxellaceae|g Moraxella	0.00564972	0.00188324	k Bacteria|p Proteobacteria|c Gammaproteobacteria|o Pseudomonadales|f Moraxellaceae|g Moraxella|s Moraxella osloensis
MGS0109	FALSE	FALSE	FALSE	species	523	0.875717	0.875717	0.6826	k Bacteria|p Actinobacteria|c Actinomycetia|o Corynebacteriales|f Nocardiaceae	0.875717	0.6826	k Bacteria|p Actinobacteria|c Actinomycetia|o Corynebacteriales|f Nocardiaceae|g Rhodococcus	0.875717	0.361377	k Bacteria|p Actinobacteria|c Actinomycetia|o Corynebacteriales|f Nocardiaceae|g Rhodococcus|s Rhodococcus qingshengii
